# Supplementary material for: 4,4′-Difluoro-2,2′-[imidazolidine-1,3-diylbis(methyl­ene)]diphenol
Source: Acta Crystallogr Sect E Struct Rep Online. 2012 Sep 29;68(Pt 10):o3043–4. doi: 10.1107/S1600536812040329 (PMC3470394; doi:10.1107/S1600536812040329)
Supplement: Supplementary file 1 [file e-68-o3043-sup1.cif]

##############################################################################
#                                                                            #
# This CIF contains the data in a paper accepted for publication in          #
# Acta Crystallographica Section E. It conforms to the requirements of       #
# Notes for Authors for Acta Crystallographica Section E, and has been       #
# peer reviewed under the auspices of the IUCr Commission on Journals.       #
#                                                                            #
# Full details of the Crystallographic Information File format               #
# are given in the paper "The Crystallographic Information File (CIF):       #
# a New Standard Archive File for Crystallography" by S. R. Hall, F. H.      #
# Allen and I. D. Brown [Acta Cryst. (1991), A47, 655-685].                  #
#                                                                            #
# The current version of the core CIF dictionary is obtainable from          #
# ftp://ftp.iucr.org/pub/cif_core.dic.                                       #
#                                                                            #
# Software is freely available for graphical display of the structure(s)     #
# in this CIF. For information consult the CIF software page                 #
# http://www.iucr.org/resources/cif/software.                                #
#                                                                            #
# This file may be used for bona fide research purposes within the           #
# scientific community so long as proper attribution is given to the journal # 
# article from which it was obtained.                                        #
#                                                                            #
##############################################################################
data_global
_audit_creation_method     'Jana2006 Version : 23/08/2012'
_journal_date_recd_electronic     2012-09-20
_journal_date_accepted     2012-09-23
_journal_name_full     'Acta Crystallographica, Section E'
_journal_year     2012
_journal_volume     68
_journal_issue     10
_journal_page_first     o3043
_journal_page_last     o3044
_journal_paper_category     QO
_journal_paper_doi     10.1107/S1600536812040329
_journal_coeditor_code     SJ5264
_publ_contact_author_name     'Augusto Rivera'
_publ_contact_author_address
;
Universidad Nacional de Colombia, Sede Bogot\'a, Facultad de Ciencias,
Departamento de Qu\'imica, Cra 30 No.45-03, Bogot\'a, C\'odigo Postal 111321,
Colombia
;
_publ_contact_author_email     'ariverau@unal.edu.co'
_publ_contact_author_fax     '57-1-3165220'
_publ_contact_author_phone     '57-1-3165000'
_publ_section_title
;
4,4'-Difluoro-2,2'-[imidazolidine-1,3-diylbis(methylene)]diphenol
;
loop_
    _publ_author_name
    _publ_author_footnote
    _publ_author_address
    'Rivera, Augusto' .
;
Universidad Nacional de Colombia, Sede Bogot\'a, Facultad de Ciencias,
Departamento de Qu\'imica, Cra 30 No.45-03, Bogot\'a, C\'odigo Postal 111321,
Colombia
;
    'Nerio, Luz Stella' .
;
Universidad Nacional de Colombia, Sede Bogot\'a, Facultad de Ciencias,
Departamento de Qu\'imica, Cra 30 No.45-03, Bogot\'a, C\'odigo Postal 111321,
Colombia
;
    'R\'ios-Motta, Jaime' .
;
Universidad Nacional de Colombia, Sede Bogot\'a, Facultad de Ciencias,
Departamento de Qu\'imica, Cra 30 No.45-03, Bogot\'a, C\'odigo Postal 111321,
Colombia
;
    'Ku\<cer\'akov\'a, Monika' .
;
Institute of Physics ASCR, v.v.i.,
Na Slovance 2
182 21 Praha 8
Czech Republic
;
    'Du\<sek, Michal' .
;
Institute of Physics ASCR, v.v.i.,
Na Slovance 2
182 21 Praha 8
Czech Republic
;
data_I
_chemical_name_systematic
;
4,4'-Difluoro-2,2'-[imidazolidine-1,3-diylbis(methylene)]diphenol
;
_chemical_name_common     ?
_chemical_formula_moiety     'C17 H18 F2 N2 O2'
_chemical_formula_sum     'C17 H18 F2 N2 O2'
_chemical_formula_structural     ?
_chemical_formula_analytical     ?
_chemical_formula_iupac     'C17 H18 F2 N2 O2'
_chemical_formula_weight     320.3
_chemical_melting_point     ?
_symmetry_cell_setting     monoclinic
_symmetry_space_group_name_H-M     'P 21/n'
_symmetry_space_group_name_Hall     '-P 2yabc'
loop_
    _symmetry_equiv_pos_site_id
    _symmetry_equiv_pos_as_xyz
    1 x,y,z
    2 -x+1/2,y+1/2,-z+1/2
    3 -x,-y,-z
    4 x+1/2,-y+1/2,z+1/2
_cell_length_a     9.5952(2)
_cell_length_b     9.7018(2)
_cell_length_c     16.2065(3)
_cell_angle_alpha     90
_cell_angle_beta     99.4807(17)
_cell_angle_gamma     90
_cell_volume     1488.07(5)
_cell_formula_units_Z     4
_cell_measurement_reflns_used     21321
_cell_measurement_theta_min     4.55
_cell_measurement_theta_max     67.02
_cell_measurement_temperature     119.9(6)
_cell_special_details     ?
_exptl_crystal_description     'polygon shape'
_exptl_crystal_colour     'white'
_exptl_crystal_size_max     0.347
_exptl_crystal_size_mid     0.217
_exptl_crystal_size_min     0.206
_exptl_crystal_density_diffrn     1.4294
_exptl_crystal_density_meas     ?
_exptl_crystal_density_method     ?
_exptl_crystal_F_000     672
_exptl_absorpt_coefficient_mu     0.938
_exptl_absorpt_correction_type     multi-scan
_exptl_absorpt_process_details
;
(CrysAlis PRO; Agilent, 2010)
;
_exptl_absorpt_correction_T_min     0.123
_exptl_absorpt_correction_T_max     1
_exptl_special_details
;
CrysAlisPro, Agilent, 2010
Empirical absorption correction using spherical harmonics,
implemented in SCALE3 ABSPACK scaling algorithm.
;
_diffrn_ambient_temperature     119.9
_diffrn_radiation_type     'Cu K\a'
_diffrn_radiation_wavelength     1.5418
_diffrn_radiation_source     'Enhance Ultra (Cu) X-ray Source'
_diffrn_radiation_monochromator     'mirror'
_diffrn_measurement_device_type     'Agilent Xcalibur (Atlas, Gemini ultra)'
_diffrn_measurement_device     'four-cycle diffractometer'
_diffrn_measurement_method     '\w scans'
_diffrn_detector_area_resol_mean     10.3784
_diffrn_reflns_number     35554
_diffrn_reflns_av_R_equivalents     0.0253
_diffrn_reflns_av_sigmaI/netI     0.007
_diffrn_reflns_theta_min     5.02
_diffrn_reflns_theta_max     67.12
_diffrn_reflns_theta_full     67.12
_diffrn_measured_fraction_theta_max     1
_diffrn_measured_fraction_theta_full     1
_diffrn_reflns_limit_h_min     -11
_diffrn_reflns_limit_h_max     11
_diffrn_reflns_limit_k_min     -11
_diffrn_reflns_limit_k_max     11
_diffrn_reflns_limit_l_min     -19
_diffrn_reflns_limit_l_max     19
_diffrn_reflns_reduction_process
;
Integration of the CCD images was done by program CrysAlisPro
(Agilent Technologies, 2010). The same program was used for indexing of the
crystal shape and absorption correction.
;
_diffrn_standards_number     0
_diffrn_standards_interval_count     ?
_diffrn_standards_interval_time     ?
_diffrn_standards_decay_%     ?
loop_
    _refln_index_h
    _refln_index_k
    _refln_index_l
    _refln_observed_status
    _refln_F_squared_meas
    _refln_F_squared_calc
    2 0 0 o 12334.50 12958.60
    4 0 0 o 388.47 409.18
    6 0 0 o 60.67 48.46
    8 0 0 o 516.66 514.22
    10 0 0 o 5.29 7.44
    1 1 0 o 1785.00 1794.60
    2 1 0 o 6355.66 6503.24
    3 1 0 o 351.36 379.99
    4 1 0 o 12.83 6.99
    5 1 0 o 39.41 52.11
    6 1 0 o 324.11 292.08
    7 1 0 o 577.38 555.72
    8 1 0 o 119.99 112.09
    9 1 0 o 2.73 0.82
    10 1 0 < 0.71 0.32
    11 1 0 o 9.28 9.35
    0 2 0 o 693.29 774.23
    1 2 0 o 1223.18 1255.95
    2 2 0 o 19445.40 20309.70
    3 2 0 o 751.81 774.52
    4 2 0 o 92.22 76.32
    5 2 0 o 327.40 305.23
    6 2 0 o 96.69 100.26
    7 2 0 o 433.79 419.26
    8 2 0 o 14.31 16.60
    9 2 0 o 84.60 88.46
    10 2 0 o 69.31 69.17
    11 2 0 o 11.65 10.48
    1 3 0 o 399.17 455.35
    2 3 0 o 346.14 376.65
    3 3 0 o 7.71 2.31
    4 3 0 o 1243.76 1130.50
    5 3 0 o 1108.96 1057.88
    6 3 0 o 8.57 8.00
    7 3 0 o 101.51 100.48
    8 3 0 o 278.27 270.86
    9 3 0 o 43.25 40.31
    10 3 0 o 7.76 7.12
    0 4 0 o 4426.17 4516.11
    1 4 0 o 15.68 14.38
    2 4 0 o 3.53 1.79
    3 4 0 o 662.76 654.06
    4 4 0 o 838.79 825.26
    5 4 0 < 1.06 1.51
    6 4 0 o 150.47 139.79
    7 4 0 o 2.72 2.50
    8 4 0 o 11.62 11.30
    9 4 0 o 337.67 343.99
    10 4 0 o 106.08 103.34
    1 5 0 o 6.74 6.12
    2 5 0 o 1080.18 977.59
    3 5 0 o 1334.67 1273.68
    4 5 0 o 831.62 737.51
    5 5 0 o 7.26 7.47
    6 5 0 o 985.96 989.51
    7 5 0 o 11.71 10.89
    8 5 0 o 64.83 63.52
    9 5 0 o 12.64 11.72
    10 5 0 o 12.41 12.62
    0 6 0 o 5.64 4.90
    1 6 0 o 1.95 2.97
    2 6 0 o 1393.28 1367.82
    3 6 0 o 820.75 783.34
    4 6 0 o 851.86 814.89
    5 6 0 o 779.76 723.99
    6 6 0 o 89.81 84.22
    7 6 0 o 62.06 69.53
    8 6 0 o 10.52 9.79
    9 6 0 o 45.76 43.76
    1 7 0 o 480.07 483.31
    2 7 0 o 205.70 204.62
    3 7 0 o 158.22 177.69
    4 7 0 o 854.78 804.26
    5 7 0 o 298.85 310.04
    6 7 0 o 26.19 26.35
    7 7 0 o 75.29 65.26
    8 7 0 o 43.67 48.06
    9 7 0 o 4.83 4.66
    0 8 0 o 33.21 37.66
    1 8 0 o 3707.40 3625.93
    2 8 0 o 71.85 76.25
    3 8 0 o 777.86 737.03
    4 8 0 < 0.01 0.19
    5 8 0 o 36.25 32.12
    6 8 0 o 13.69 16.46
    7 8 0 o 12.56 13.65
    8 8 0 o 23.88 19.68
    1 9 0 o 75.53 74.72
    2 9 0 o 587.89 550.15
    3 9 0 o 896.78 860.65
    4 9 0 o 16.97 17.12
    5 9 0 o 10.00 11.08
    6 9 0 o 68.29 80.60
    7 9 0 o 5.10 6.60
    0 10 0 o 126.85 118.07
    1 10 0 o 653.38 616.24
    2 10 0 o 141.13 137.97
    3 10 0 o 142.61 140.91
    4 10 0 o 11.24 13.48
    5 10 0 < 1.23 1.92
    1 11 0 o 267.56 250.61
    2 11 0 o 21.07 25.18
    3 11 0 o 301.95 256.35
    -11 0 1 o 10.96 11.75
    -9 0 1 o 9.87 14.06
    -7 0 1 o 892.11 874.04
    -5 0 1 o 17.75 25.13
    -3 0 1 o 4679.84 5132.58
    -1 0 1 o 1428.45 1495.91
    1 0 1 o 478.68 480.83
    3 0 1 o 104.20 96.74
    5 0 1 o 82.02 82.64
    7 0 1 < 1.47 1.61
    9 0 1 o 17.05 17.67
    11 0 1 o 29.40 32.61
    -11 1 1 o 2.13 2.04
    -10 1 1 o 31.93 33.96
    -9 1 1 o 201.19 197.13
    -8 1 1 o 1152.55 1083.66
    -7 1 1 o 506.41 529.18
    -6 1 1 o 522.28 504.89
    -5 1 1 o 267.80 247.48
    -4 1 1 o 11.11 9.64
    -3 1 1 o 304.84 343.16
    -2 1 1 o 512.74 576.14
    -1 1 1 o 1264.12 1371.27
    0 1 1 o 745.48 763.68
    1 1 1 o 2811.03 3032.06
    2 1 1 o 17803.10 18389.20
    3 1 1 o 13.66 7.84
    4 1 1 o 26.28 24.91
    5 1 1 o 66.45 75.19
    6 1 1 o 11.06 9.93
    7 1 1 < 1.13 0.43
    8 1 1 o 241.36 224.96
    9 1 1 o 22.98 21.47
    10 1 1 o 155.37 148.96
    11 1 1 o 2.26 3.02
    -11 2 1 o 59.97 58.60
    -10 2 1 o 149.37 138.57
    -9 2 1 o 27.26 25.41
    -8 2 1 o 122.75 115.71
    -7 2 1 o 256.68 245.21
    -6 2 1 o 127.42 134.20
    -5 2 1 o 19.66 16.10
    -4 2 1 o 1981.50 1907.79
    -3 2 1 o 336.15 404.35
    -2 2 1 o 3171.23 3291.41
    -1 2 1 o 12732.40 12651.70
    0 2 1 o 5874.59 5920.89
    1 2 1 o 3441.20 3532.38
    2 2 1 o 3858.73 3944.69
    3 2 1 o 10.81 7.61
    4 2 1 o 6.13 7.82
    5 2 1 o 283.15 262.13
    6 2 1 o 171.86 164.95
    7 2 1 o 461.24 432.39
    8 2 1 o 17.29 18.65
    9 2 1 o 450.11 434.74
    10 2 1 o 23.24 21.97
    11 2 1 o 93.79 96.16
    -11 3 1 o 8.71 10.35
    -10 3 1 o 209.66 198.90
    -9 3 1 o 298.99 291.79
    -8 3 1 o 469.75 471.21
    -7 3 1 o 153.63 159.53
    -6 3 1 o 9.63 5.69
    -5 3 1 o 158.15 146.51
    -4 3 1 o 105.40 65.41
    -3 3 1 o 768.63 799.31
    -2 3 1 o 345.11 354.95
    -1 3 1 o 4898.30 4873.55
    0 3 1 o 1.30 0.32
    1 3 1 o 124.67 127.11
    2 3 1 o 2859.60 2838.46
    3 3 1 o 3431.58 3446.64
    4 3 1 o 3109.15 2920.38
    5 3 1 o 140.93 152.18
    6 3 1 o 465.14 521.07
    7 3 1 o 14.79 13.47
    8 3 1 o 56.13 54.24
    9 3 1 o 6.96 7.50
    10 3 1 o 2.18 1.25
    -10 4 1 o 145.98 132.20
    -9 4 1 o 215.90 206.09
    -8 4 1 o 15.01 17.39
    -7 4 1 < 0.35 0.57
    -6 4 1 o 642.63 628.78
    -5 4 1 o 187.21 168.15
    -4 4 1 o 414.64 344.09
    -3 4 1 o 3587.85 3490.39
    -2 4 1 o 4432.98 3967.69
    -1 4 1 o 40.87 34.45
    0 4 1 o 1019.65 1089.43
    1 4 1 o 18.31 16.27
    2 4 1 o 1119.04 1165.05
    3 4 1 o 1166.46 1159.65
    4 4 1 o 2.45 1.19
    5 4 1 o 14.23 12.96
    6 4 1 o 112.90 127.25
    7 4 1 o 368.63 352.02
    8 4 1 o 160.28 148.90
    9 4 1 o 352.49 347.55
    10 4 1 o 8.58 7.48
    -10 5 1 o 93.50 91.69
    -9 5 1 o 5.42 5.02
    -8 5 1 < 1.78 3.79
    -7 5 1 o 137.33 138.10
    -6 5 1 o 161.57 172.88
    -5 5 1 o 58.48 60.30
    -4 5 1 o 36.13 28.41
    -3 5 1 o 1389.90 1311.74
    -2 5 1 o 624.30 630.34
    -1 5 1 o 248.26 253.58
    0 5 1 o 9.90 8.86
    1 5 1 o 259.25 283.15
    2 5 1 o 7.56 12.76
    3 5 1 o 530.57 450.22
    4 5 1 o 8.29 9.07
    5 5 1 o 287.61 267.90
    6 5 1 o 636.82 622.09
    7 5 1 o 5.48 7.74
    8 5 1 o 157.90 158.16
    9 5 1 o 2.64 1.84
    10 5 1 o 19.94 19.27
    -9 6 1 o 1.51 1.90
    -8 6 1 o 9.06 7.37
    -7 6 1 o 1.78 2.33
    -6 6 1 o 23.62 22.01
    -5 6 1 o 180.87 174.61
    -4 6 1 o 1093.04 1131.01
    -3 6 1 o 53.16 56.09
    -2 6 1 o 672.60 645.97
    -1 6 1 o 429.18 425.60
    0 6 1 o 300.75 299.78
    1 6 1 o 262.38 238.69
    2 6 1 < 1.35 0.28
    3 6 1 o 78.35 80.39
    4 6 1 o 1096.06 1034.57
    5 6 1 o 608.67 604.96
    6 6 1 o 526.08 484.94
    7 6 1 o 38.29 41.99
    8 6 1 o 281.48 262.12
    9 6 1 o 9.05 7.56
    -9 7 1 o 17.62 20.67
    -8 7 1 o 1.67 1.44
    -7 7 1 o 89.80 86.51
    -6 7 1 o 4.15 1.81
    -5 7 1 < 2.44 0.76
    -4 7 1 o 166.38 196.18
    -3 7 1 o 4.70 3.05
    -2 7 1 < -1.05 0.16
    -1 7 1 o 127.73 127.24
    0 7 1 o 1582.82 1599.75
    1 7 1 o 1838.77 1852.42
    2 7 1 o 341.33 351.30
    3 7 1 o 323.92 304.73
    4 7 1 o 826.76 822.30
    5 7 1 o 144.79 133.50
    6 7 1 o 3.80 4.12
    7 7 1 < 1.21 1.56
    8 7 1 o 30.03 30.76
    -8 8 1 o 3.77 3.03
    -7 8 1 o 12.99 17.69
    -6 8 1 o 45.93 42.46
    -5 8 1 o 37.27 36.93
    -4 8 1 < 3.26 0.91
    -3 8 1 o 50.46 54.25
    -2 8 1 o 720.09 704.31
    -1 8 1 o 7.51 8.26
    0 8 1 o 750.91 727.39
    1 8 1 o 354.37 354.38
    2 8 1 o 161.26 162.34
    3 8 1 o 738.75 712.25
    4 8 1 o 255.71 235.65
    5 8 1 o 520.23 500.80
    6 8 1 o 284.79 272.73
    7 8 1 o 44.03 45.87
    8 8 1 o 130.70 143.60
    -7 9 1 o 12.25 16.27
    -6 9 1 o 13.36 16.81
    -5 9 1 < 0.59 0.00
    -4 9 1 o 285.77 286.50
    -3 9 1 o 16.05 14.45
    -2 9 1 o 12.47 10.96
    -1 9 1 o 17.05 15.17
    0 9 1 o 153.76 147.31
    1 9 1 o 766.36 739.00
    2 9 1 o 29.72 31.44
    3 9 1 o 183.89 171.75
    4 9 1 o 217.85 209.30
    5 9 1 o 3.41 3.45
    6 9 1 o 241.48 250.76
    -5 10 1 < 1.50 1.11
    -4 10 1 o 20.91 21.65
    -3 10 1 o 14.32 13.04
    -2 10 1 o 133.02 142.99
    -1 10 1 o 3.73 2.60
    0 10 1 o 313.42 281.83
    1 10 1 o 46.76 49.87
    2 10 1 o 42.46 42.71
    3 10 1 o 212.45 200.84
    4 10 1 o 30.63 31.90
    5 10 1 o 188.20 175.38
    -3 11 1 o 8.65 8.14
    -2 11 1 o 6.44 8.61
    -1 11 1 o 283.13 271.10
    0 11 1 o 109.07 108.22
    1 11 1 o 145.26 141.60
    2 11 1 o 75.99 75.23
    3 11 1 o 165.55 158.65
    -10 0 2 o 278.68 263.44
    -8 0 2 o 19.47 27.70
    -6 0 2 o 5040.44 4685.91
    -4 0 2 o 182.07 169.75
    -2 0 2 o 18.11 15.25
    0 0 2 o 1758.29 1751.80
    2 0 2 o 4593.12 4905.47
    4 0 2 o 1003.97 1038.75
    6 0 2 o 279.96 248.02
    8 0 2 o 318.26 313.45
    10 0 2 o 1127.14 1059.90
    -11 1 2 o 6.35 7.56
    -10 1 2 o 19.04 18.49
    -9 1 2 o 39.03 38.47
    -8 1 2 o 39.74 39.08
    -7 1 2 o 427.77 401.43
    -6 1 2 o 15.00 14.89
    -5 1 2 o 85.61 62.02
    -4 1 2 o 1.61 1.23
    -3 1 2 o 31.99 35.10
    -2 1 2 o 1375.65 1483.08
    -1 1 2 o 810.35 854.82
    0 1 2 o 2.15 3.91
    1 1 2 o 11261.80 11333.20
    2 1 2 o 130.57 154.60
    3 1 2 o 401.82 377.07
    4 1 2 o 32.26 24.45
    5 1 2 o 166.71 186.71
    6 1 2 o 365.89 358.30
    7 1 2 o 5.74 6.16
    8 1 2 o 31.91 31.47
    9 1 2 o 1123.24 1076.87
    10 1 2 o 84.60 89.46
    11 1 2 o 9.57 8.15
    -11 2 2 < -0.26 0.10
    -10 2 2 o 554.04 536.63
    -9 2 2 < 0.23 0.18
    -8 2 2 o 57.47 50.77
    -7 2 2 o 131.39 146.04
    -6 2 2 o 25.07 24.90
    -5 2 2 o 54.35 55.17
    -4 2 2 o 1415.70 1450.75
    -3 2 2 o 161.51 156.94
    -2 2 2 o 223.37 236.22
    -1 2 2 o 406.07 429.44
    0 2 2 o 3078.55 3209.64
    1 2 2 o 3142.61 3202.20
    2 2 2 o 2579.23 2650.20
    3 2 2 o 5.38 6.33
    4 2 2 o 352.40 433.23
    5 2 2 o 2.36 0.91
    6 2 2 o 467.36 472.83
    7 2 2 o 3.71 3.63
    8 2 2 o 1496.71 1440.05
    9 2 2 o 18.70 16.90
    10 2 2 o 1.86 1.18
    -11 3 2 o 39.68 40.72
    -10 3 2 o 317.51 296.35
    -9 3 2 o 176.81 164.05
    -8 3 2 < -0.38 0.04
    -7 3 2 o 134.40 127.86
    -6 3 2 o 67.89 67.09
    -5 3 2 o 30.37 29.56
    -4 3 2 o 1304.63 1261.67
    -3 3 2 o 277.25 282.18
    -2 3 2 o 889.03 790.49
    -1 3 2 o 7224.70 7387.24
    0 3 2 o 200.85 229.69
    1 3 2 o 9.24 12.97
    2 3 2 o 5815.53 5879.33
    3 3 2 o 939.61 954.16
    4 3 2 o 272.34 247.30
    5 3 2 o 131.48 137.80
    6 3 2 < 0.33 0.00
    7 3 2 o 411.49 408.46
    8 3 2 o 461.37 439.23
    9 3 2 o 88.78 83.98
    10 3 2 o 144.17 147.88
    -10 4 2 o 128.19 129.73
    -9 4 2 o 135.16 127.72
    -8 4 2 o 288.59 287.18
    -7 4 2 o 58.73 60.83
    -6 4 2 o 28.76 24.52
    -5 4 2 o 403.10 424.39
    -4 4 2 o 1350.61 1170.77
    -3 4 2 o 3464.19 3310.43
    -2 4 2 o 3239.74 2972.55
    -1 4 2 o 6460.39 6285.49
    0 4 2 o 2.48 0.01
    1 4 2 o 66.57 61.48
    2 4 2 o 890.52 913.57
    3 4 2 o 4054.73 3912.72
    4 4 2 o 3142.21 3039.06
    5 4 2 o 1083.51 1038.65
    6 4 2 o 1526.61 1454.91
    7 4 2 o 687.87 664.93
    8 4 2 o 244.30 231.38
    9 4 2 o 87.57 87.57
    10 4 2 o 113.92 112.55
    -10 5 2 o 515.48 496.31
    -9 5 2 o 52.37 45.69
    -8 5 2 o 236.54 248.15
    -7 5 2 o 22.49 22.96
    -6 5 2 o 311.94 302.68
    -5 5 2 o 242.92 233.67
    -4 5 2 o 663.84 580.40
    -3 5 2 o 445.61 479.72
    -2 5 2 o 392.36 389.75
    -1 5 2 o 313.32 303.70
    0 5 2 o 260.26 247.31
    1 5 2 o 176.05 157.70
    2 5 2 o 387.87 356.84
    3 5 2 o 346.56 345.92
    4 5 2 o 1993.64 1959.46
    5 5 2 o 50.48 55.36
    6 5 2 o 356.17 364.19
    7 5 2 < 0.39 0.13
    8 5 2 o 92.78 94.47
    9 5 2 o 80.00 76.03
    -9 6 2 o 56.80 51.34
    -8 6 2 o 20.25 19.07
    -7 6 2 o 324.36 329.55
    -6 6 2 o 92.01 103.25
    -5 6 2 o 21.98 14.59
    -4 6 2 < 0.23 0.48
    -3 6 2 o 160.82 150.15
    -2 6 2 o 560.23 521.44
    -1 6 2 o 547.64 553.65
    0 6 2 o 11.16 7.15
    1 6 2 o 333.64 347.89
    2 6 2 o 369.80 373.82
    3 6 2 o 71.06 77.41
    4 6 2 o 175.84 165.59
    5 6 2 o 1943.72 1981.47
    6 6 2 o 177.50 171.36
    7 6 2 o 564.15 542.68
    8 6 2 o 9.78 7.44
    9 6 2 o 11.25 13.58
    -9 7 2 o 1.62 1.83
    -8 7 2 o 114.20 108.65
    -7 7 2 o 15.98 12.69
    -6 7 2 o 34.87 35.06
    -5 7 2 o 216.44 229.19
    -4 7 2 o 68.64 61.93
    -3 7 2 o 164.70 157.14
    -2 7 2 o 2.41 1.44
    -1 7 2 o 172.20 164.04
    0 7 2 o 673.30 672.71
    1 7 2 < 0.91 1.65
    2 7 2 o 360.51 357.21
    3 7 2 o 188.32 190.84
    4 7 2 o 479.78 469.15
    5 7 2 o 306.63 292.90
    6 7 2 o 66.28 69.03
    7 7 2 o 59.45 61.57
    8 7 2 < 0.33 0.59
    -8 8 2 o 5.88 11.28
    -7 8 2 o 58.84 63.70
    -6 8 2 o 4.74 4.93
    -5 8 2 o 17.09 19.90
    -4 8 2 o 186.69 171.11
    -3 8 2 < 1.87 1.09
    -2 8 2 o 126.10 129.84
    -1 8 2 o 103.63 104.76
    0 8 2 o 91.77 100.25
    1 8 2 o 91.39 90.67
    2 8 2 < -0.77 0.20
    3 8 2 o 6.55 5.90
    4 8 2 < 0.12 0.00
    5 8 2 o 491.21 486.34
    6 8 2 o 110.35 125.22
    7 8 2 o 381.34 401.57
    -7 9 2 o 137.61 133.93
    -6 9 2 o 114.69 131.82
    -5 9 2 < -1.14 0.27
    -4 9 2 < 0.66 0.00
    -3 9 2 o 801.99 763.70
    -2 9 2 o 8.73 7.29
    -1 9 2 o 376.88 376.12
    0 9 2 o 780.91 768.53
    1 9 2 o 342.44 351.65
    2 9 2 o 1015.02 960.74
    3 9 2 < -1.02 0.02
    4 9 2 o 73.95 79.16
    5 9 2 < 1.07 0.57
    6 9 2 o 17.36 16.58
    -5 10 2 o 39.21 31.43
    -4 10 2 o 125.86 148.30
    -3 10 2 < 0.49 0.56
    -2 10 2 o 238.50 203.42
    -1 10 2 < 2.31 3.52
    0 10 2 o 25.66 22.68
    1 10 2 o 195.32 186.36
    2 10 2 o 34.59 27.54
    3 10 2 o 433.82 412.31
    4 10 2 o 15.96 10.24
    5 10 2 o 31.38 34.66
    -3 11 2 o 61.69 58.53
    -2 11 2 o 211.26 219.40
    -1 11 2 o 4.17 6.84
    0 11 2 o 20.08 20.45
    1 11 2 o 54.50 54.86
    2 11 2 o 119.66 127.29
    3 11 2 o 14.43 8.29
    -11 0 3 o 254.25 257.04
    -9 0 3 o 56.45 64.23
    -7 0 3 o 29.10 35.56
    -5 0 3 o 849.99 844.28
    -3 0 3 o 31.70 44.82
    -1 0 3 o 1744.34 1868.13
    1 0 3 o 12510.80 12790.50
    3 0 3 o 2360.91 2190.45
    5 0 3 o 294.45 381.34
    7 0 3 o 8.45 10.60
    9 0 3 o 7.29 9.11
    -11 1 3 < -0.43 0.11
    -10 1 3 o 3.51 3.45
    -9 1 3 o 123.02 128.87
    -8 1 3 o 34.28 33.92
    -7 1 3 o 5.27 3.14
    -6 1 3 o 1.73 0.16
    -5 1 3 o 97.23 92.24
    -4 1 3 o 25.71 35.92
    -3 1 3 o 131.18 125.66
    -2 1 3 o 926.86 1011.31
    -1 1 3 o 174.65 156.77
    0 1 3 o 16.07 18.51
    1 1 3 o 5202.54 5357.91
    2 1 3 o 21427.50 21315.20
    3 1 3 o 47.12 37.99
    4 1 3 o 164.92 160.67
    5 1 3 o 1240.50 1197.00
    6 1 3 o 4.00 4.00
    7 1 3 o 382.30 376.98
    8 1 3 < 0.09 0.15
    9 1 3 o 68.60 66.81
    10 1 3 o 20.25 20.14
    -11 2 3 o 14.38 15.21
    -10 2 3 o 59.30 64.79
    -9 2 3 o 332.33 323.44
    -8 2 3 o 272.69 278.64
    -7 2 3 o 744.47 736.38
    -6 2 3 o 219.88 199.58
    -5 2 3 o 2118.11 1988.90
    -4 2 3 < 2.06 0.51
    -3 2 3 o 86.54 118.90
    -2 2 3 o 62.73 68.98
    -1 2 3 < 1.83 0.41
    0 2 3 o 92.20 102.62
    1 2 3 o 5987.75 6005.15
    2 2 3 o 166.47 197.64
    3 2 3 o 16.16 22.56
    4 2 3 < 0.71 0.02
    5 2 3 o 264.01 263.66
    6 2 3 < 0.19 0.31
    7 2 3 o 57.93 55.83
    8 2 3 o 345.11 328.53
    9 2 3 o 80.33 76.28
    10 2 3 o 97.36 100.80
    -11 3 3 < 0.28 0.18
    -10 3 3 o 106.91 95.97
    -9 3 3 o 307.60 291.38
    -8 3 3 o 599.24 618.84
    -7 3 3 < 1.01 0.31
    -6 3 3 o 329.90 326.89
    -5 3 3 o 470.29 424.28
    -4 3 3 o 3313.81 3336.39
    -3 3 3 o 173.92 157.41
    -2 3 3 o 127.31 124.00
    -1 3 3 o 5175.96 5181.20
    0 3 3 o 3960.09 4119.12
    1 3 3 o 1497.55 1445.96
    2 3 3 o 1130.33 1176.32
    3 3 3 o 174.64 174.42
    4 3 3 o 654.25 637.00
    5 3 3 o 1339.45 1262.49
    6 3 3 o 21.37 19.08
    7 3 3 o 97.50 99.43
    8 3 3 o 161.12 162.64
    9 3 3 o 279.98 281.66
    10 3 3 o 15.17 16.00
    -10 4 3 o 13.35 14.20
    -9 4 3 o 232.09 232.38
    -8 4 3 < 1.05 0.33
    -7 4 3 o 20.38 17.56
    -6 4 3 o 92.19 88.47
    -5 4 3 o 77.64 73.76
    -4 4 3 o 1555.48 1452.65
    -3 4 3 o 1929.80 1797.67
    -2 4 3 o 14.66 10.92
    -1 4 3 o 5.22 1.25
    0 4 3 o 690.13 732.78
    1 4 3 o 56.91 79.72
    2 4 3 o 154.37 177.63
    3 4 3 o 927.77 909.17
    4 4 3 o 10.61 10.56
    5 4 3 o 290.95 279.04
    6 4 3 o 571.28 536.45
    7 4 3 o 430.33 420.13
    8 4 3 o 17.69 19.22
    9 4 3 o 25.47 25.11
    10 4 3 o 22.94 23.78
    -10 5 3 < 0.64 0.64
    -9 5 3 o 319.43 286.95
    -8 5 3 < 0.27 0.09
    -7 5 3 o 65.34 65.02
    -6 5 3 o 47.84 41.04
    -5 5 3 o 340.73 342.85
    -4 5 3 o 2.04 0.68
    -3 5 3 o 165.51 127.03
    -2 5 3 o 3159.06 2851.15
    -1 5 3 o 303.08 245.15
    0 5 3 o 1105.10 1014.79
    1 5 3 o 17.27 12.55
    2 5 3 o 118.28 141.54
    3 5 3 o 53.51 57.79
    4 5 3 o 215.21 209.03
    5 5 3 o 373.04 336.90
    6 5 3 o 29.70 27.24
    7 5 3 o 441.74 438.81
    8 5 3 o 173.98 161.49
    9 5 3 < 0.85 0.95
    -9 6 3 o 79.50 91.90
    -8 6 3 o 31.68 38.01
    -7 6 3 o 137.15 142.12
    -6 6 3 o 25.79 21.22
    -5 6 3 o 346.24 312.62
    -4 6 3 < 0.58 0.03
    -3 6 3 o 41.86 30.43
    -2 6 3 o 2779.86 2648.82
    -1 6 3 o 18.51 20.28
    0 6 3 o 40.58 36.23
    1 6 3 o 7.68 5.77
    2 6 3 o 307.12 297.17
    3 6 3 o 447.06 428.74
    4 6 3 o 235.87 242.81
    5 6 3 < 2.36 0.90
    6 6 3 o 925.43 861.10
    7 6 3 o 64.53 70.90
    8 6 3 o 79.53 77.01
    9 6 3 o 1.78 1.01
    -9 7 3 o 42.87 53.44
    -8 7 3 < 1.12 0.77
    -7 7 3 o 237.35 242.95
    -6 7 3 < 1.77 1.63
    -5 7 3 o 36.51 33.44
    -4 7 3 o 374.69 337.48
    -3 7 3 o 34.28 32.08
    -2 7 3 o 54.90 54.49
    -1 7 3 o 28.34 32.65
    0 7 3 o 198.23 188.88
    1 7 3 o 2146.06 2088.56
    2 7 3 < 0.26 0.01
    3 7 3 o 300.64 298.16
    4 7 3 < 0.03 0.44
    5 7 3 o 125.17 117.04
    6 7 3 o 23.06 18.99
    7 7 3 o 46.41 52.52
    8 7 3 o 48.39 50.96
    -8 8 3 o 30.25 43.63
    -7 8 3 o 26.04 24.83
    -6 8 3 o 576.08 657.46
    -5 8 3 o 7.80 10.00
    -4 8 3 < 1.95 0.09
    -3 8 3 o 58.12 60.03
    -2 8 3 o 20.36 17.52
    -1 8 3 o 49.96 51.19
    0 8 3 o 235.86 243.20
    1 8 3 o 253.19 256.89
    2 8 3 o 1477.72 1404.71
    3 8 3 o 20.94 19.77
    4 8 3 o 429.77 379.57
    5 8 3 o 175.98 186.69
    6 8 3 < 2.43 1.41
    7 8 3 o 21.75 24.64
    -7 9 3 o 7.29 6.47
    -6 9 3 o 147.43 135.83
    -5 9 3 o 16.45 18.44
    -4 9 3 o 73.60 61.93
    -3 9 3 o 10.74 12.21
    -2 9 3 o 110.71 103.46
    -1 9 3 o 46.66 46.29
    0 9 3 < 1.24 0.26
    1 9 3 o 77.75 74.46
    2 9 3 o 34.63 31.23
    3 9 3 o 20.69 17.84
    4 9 3 o 29.26 29.34
    5 9 3 o 5.10 8.63
    6 9 3 o 11.83 14.80
    -5 10 3 o 4.16 4.45
    -4 10 3 < 1.41 1.32
    -3 10 3 o 17.97 17.46
    -2 10 3 o 274.26 258.91
    -1 10 3 o 179.63 172.08
    0 10 3 o 15.91 13.97
    1 10 3 o 19.46 18.87
    2 10 3 o 28.36 28.51
    3 10 3 o 46.48 39.63
    4 10 3 < 2.25 1.54
    5 10 3 o 7.80 6.62
    -3 11 3 o 115.78 119.52
    -2 11 3 o 163.24 140.89
    -1 11 3 o 84.13 95.65
    0 11 3 o 247.89 237.09
    1 11 3 o 4.21 3.41
    2 11 3 o 13.81 14.53
    -10 0 4 o 11.37 12.03
    -8 0 4 o 6.16 6.31
    -6 0 4 o 6411.80 6041.49
    -4 0 4 o 158.59 229.16
    -2 0 4 o 630.02 690.18
    0 0 4 o 2600.63 2582.42
    2 0 4 o 37601.10 36090.20
    4 0 4 o 12742.20 12266.80
    6 0 4 o 733.52 690.75
    8 0 4 o 292.63 281.55
    10 0 4 < 1.63 4.25
    -11 1 4 o 566.88 561.41
    -10 1 4 o 13.69 12.37
    -9 1 4 o 57.64 63.55
    -8 1 4 < 0.60 0.72
    -7 1 4 o 462.34 462.96
    -6 1 4 o 75.98 80.59
    -5 1 4 o 29.08 31.79
    -4 1 4 o 336.49 370.35
    -3 1 4 o 750.49 801.52
    -2 1 4 o 224.86 228.34
    -1 1 4 o 3542.80 3640.27
    0 1 4 o 495.32 528.83
    1 1 4 o 698.03 689.38
    2 1 4 o 39.66 54.44
    3 1 4 o 2115.75 2038.21
    4 1 4 o 12.34 6.01
    5 1 4 o 1.74 0.93
    6 1 4 o 18.76 24.50
    7 1 4 o 82.47 81.00
    8 1 4 o 215.36 182.72
    9 1 4 o 302.81 303.43
    10 1 4 o 438.62 423.91
    -11 2 4 < 0.42 0.13
    -10 2 4 o 93.65 94.62
    -9 2 4 o 36.50 39.32
    -8 2 4 o 1123.03 1111.77
    -7 2 4 < 0.49 0.01
    -6 2 4 o 373.36 353.49
    -5 2 4 o 106.69 82.46
    -4 2 4 o 674.59 625.03
    -3 2 4 o 567.22 556.88
    -2 2 4 o 153.40 161.01
    -1 2 4 o 14.30 9.68
    0 2 4 o 478.67 485.81
    1 2 4 o 33.95 52.58
    2 2 4 o 663.67 641.14
    3 2 4 o 21.01 30.54
    4 2 4 o 1349.95 1345.41
    5 2 4 o 396.21 380.81
    6 2 4 o 586.56 551.74
    7 2 4 o 399.40 399.53
    8 2 4 o 6.44 6.51
    9 2 4 < -0.17 0.06
    10 2 4 o 3.08 2.93
    -11 3 4 o 15.39 20.62
    -10 3 4 o 97.10 91.61
    -9 3 4 o 55.60 52.45
    -8 3 4 o 13.66 10.22
    -7 3 4 o 215.75 228.78
    -6 3 4 o 64.82 65.49
    -5 3 4 o 105.43 88.85
    -4 3 4 o 249.26 226.12
    -3 3 4 o 1584.23 1353.59
    -2 3 4 o 70.29 69.04
    -1 3 4 o 2091.52 2088.82
    0 3 4 o 205.79 197.18
    1 3 4 o 1625.90 1594.78
    2 3 4 o 556.31 566.59
    3 3 4 o 203.14 213.43
    4 3 4 o 46.32 44.30
    5 3 4 o 18.38 20.38
    6 3 4 o 228.78 200.68
    7 3 4 o 13.22 13.10
    8 3 4 o 9.01 9.95
    9 3 4 o 125.15 122.24
    10 3 4 o 3.29 3.67
    -10 4 4 o 51.33 43.23
    -9 4 4 o 903.08 895.10
    -8 4 4 o 333.97 298.78
    -7 4 4 o 499.07 501.23
    -6 4 4 o 489.79 491.24
    -5 4 4 o 52.32 44.91
    -4 4 4 o 235.26 242.95
    -3 4 4 o 118.31 111.49
    -2 4 4 o 206.34 182.93
    -1 4 4 o 1809.87 1615.36
    0 4 4 < 1.20 0.00
    1 4 4 o 6.32 5.34
    2 4 4 o 301.19 339.10
    3 4 4 o 90.52 78.38
    4 4 4 o 120.00 129.87
    5 4 4 o 25.04 27.59
    6 4 4 o 192.26 205.69
    7 4 4 o 267.35 241.88
    8 4 4 o 6.15 5.07
    9 4 4 < 0.60 1.20
    -10 5 4 o 117.25 114.88
    -9 5 4 o 287.17 280.27
    -8 5 4 < 0.18 0.19
    -7 5 4 o 9.93 12.58
    -6 5 4 < -0.81 0.56
    -5 5 4 o 480.00 447.50
    -4 5 4 o 18.53 26.88
    -3 5 4 o 418.33 429.91
    -2 5 4 o 182.40 190.25
    -1 5 4 o 497.26 484.20
    0 5 4 o 1713.77 1617.67
    1 5 4 o 295.40 272.34
    2 5 4 o 8.12 8.81
    3 5 4 o 61.31 41.71
    4 5 4 o 54.93 52.64
    5 5 4 o 124.77 124.18
    6 5 4 o 154.03 130.15
    7 5 4 o 418.63 408.37
    8 5 4 o 13.24 13.30
    9 5 4 o 1.82 1.26
    -9 6 4 o 250.52 250.27
    -8 6 4 o 4.77 5.88
    -7 6 4 < 0.72 0.39
    -6 6 4 o 56.92 50.56
    -5 6 4 o 332.36 318.22
    -4 6 4 o 304.67 297.70
    -3 6 4 < 0.98 0.71
    -2 6 4 o 12.20 9.77
    -1 6 4 o 1822.18 1682.81
    0 6 4 o 162.63 150.69
    1 6 4 o 17.38 20.24
    2 6 4 o 245.75 240.46
    3 6 4 o 659.63 607.39
    4 6 4 o 1040.29 1078.69
    5 6 4 o 232.64 233.33
    6 6 4 o 6.33 9.54
    7 6 4 o 85.72 76.58
    8 6 4 o 34.25 34.20
    9 6 4 o 7.57 6.33
    -9 7 4 o 22.48 27.54
    -8 7 4 < -0.43 0.75
    -7 7 4 o 14.93 11.98
    -6 7 4 o 380.91 381.04
    -5 7 4 < 1.20 0.09
    -4 7 4 o 65.60 94.08
    -3 7 4 < 1.48 2.29
    -2 7 4 o 21.01 16.04
    -1 7 4 o 72.88 74.66
    0 7 4 o 504.33 471.12
    1 7 4 o 259.06 274.65
    2 7 4 o 42.15 38.94
    3 7 4 < 1.64 0.29
    4 7 4 o 205.74 198.35
    5 7 4 o 953.44 958.11
    6 7 4 o 79.11 77.87
    7 7 4 < 1.37 0.90
    8 7 4 o 66.43 72.67
    -8 8 4 o 37.63 34.41
    -7 8 4 o 6.56 6.01
    -6 8 4 o 28.87 34.48
    -5 8 4 o 55.09 38.28
    -4 8 4 o 5.17 7.87
    -3 8 4 o 118.44 124.51
    -2 8 4 o 21.95 27.70
    -1 8 4 o 172.78 166.25
    0 8 4 o 85.46 95.56
    1 8 4 o 679.22 659.90
    2 8 4 o 3.45 3.48
    3 8 4 o 2592.11 2438.52
    4 8 4 o 97.31 95.57
    5 8 4 o 411.51 402.54
    6 8 4 o 472.48 488.57
    7 8 4 o 132.35 115.79
    -7 9 4 o 25.77 18.74
    -6 9 4 o 16.93 21.47
    -5 9 4 o 23.45 17.86
    -4 9 4 o 131.12 149.01
    -3 9 4 o 18.84 22.10
    -2 9 4 o 35.16 34.62
    -1 9 4 o 8.97 9.75
    0 9 4 o 113.10 116.71
    1 9 4 o 3.72 3.82
    2 9 4 o 16.13 15.93
    3 9 4 o 3.03 3.88
    4 9 4 o 60.21 53.71
    5 9 4 < -0.15 0.02
    6 9 4 o 16.18 20.09
    -5 10 4 o 32.52 31.08
    -4 10 4 o 139.46 140.92
    -3 10 4 < 0.98 2.68
    -2 10 4 o 58.98 58.79
    -1 10 4 o 44.78 44.15
    0 10 4 < 0.81 1.40
    1 10 4 o 40.39 40.12
    2 10 4 o 57.86 55.78
    3 10 4 o 4.43 3.20
    4 10 4 < 1.32 0.04
    -3 11 4 o 12.36 19.19
    -2 11 4 o 89.79 84.05
    -1 11 4 o 17.14 7.14
    0 11 4 o 48.12 44.39
    1 11 4 o 139.35 129.77
    2 11 4 < 1.19 2.80
    -11 0 5 o 1.67 3.17
    -9 0 5 o 174.95 165.30
    -7 0 5 o 80.61 72.04
    -5 0 5 o 387.15 352.36
    -3 0 5 o 342.31 327.92
    -1 0 5 o 2479.32 2481.44
    1 0 5 o 885.71 874.01
    3 0 5 o 93.28 78.31
    5 0 5 o 244.08 225.51
    7 0 5 o 40.40 47.68
    9 0 5 o 147.57 130.54
    -11 1 5 o 43.22 45.39
    -10 1 5 < 0.81 1.42
    -9 1 5 o 340.76 350.76
    -8 1 5 o 71.08 71.66
    -7 1 5 o 4.18 4.99
    -6 1 5 o 106.30 82.62
    -5 1 5 o 1738.42 1711.50
    -4 1 5 o 1994.42 1777.11
    -3 1 5 o 31.32 38.50
    -2 1 5 o 24.94 25.08
    -1 1 5 o 275.28 288.23
    0 1 5 o 910.26 957.86
    1 1 5 o 421.86 447.55
    2 1 5 o 209.74 228.13
    3 1 5 o 99.92 109.82
    4 1 5 o 6774.05 6578.77
    5 1 5 o 284.86 249.13
    6 1 5 o 2.83 0.97
    7 1 5 o 89.66 82.51
    8 1 5 o 3.57 2.89
    9 1 5 o 373.10 356.28
    10 1 5 o 160.02 161.37
    -11 2 5 o 264.98 276.86
    -10 2 5 o 28.03 32.89
    -9 2 5 o 11.44 12.71
    -8 2 5 o 115.54 115.60
    -7 2 5 o 193.13 186.81
    -6 2 5 o 22.17 19.37
    -5 2 5 o 6.85 6.12
    -4 2 5 o 261.26 235.06
    -3 2 5 o 114.11 126.18
    -2 2 5 < 0.80 0.08
    -1 2 5 o 42.05 38.92
    0 2 5 o 816.62 770.66
    1 2 5 o 96.10 142.32
    2 2 5 o 361.03 342.12
    3 2 5 o 3255.56 3072.68
    4 2 5 o 1286.47 1203.14
    5 2 5 o 632.99 654.07
    6 2 5 o 33.76 38.98
    7 2 5 o 77.71 81.85
    8 2 5 o 20.82 19.05
    9 2 5 o 6.89 5.04
    10 2 5 o 3.86 3.81
    -11 3 5 o 5.75 5.95
    -10 3 5 o 62.68 54.54
    -9 3 5 o 5.12 7.57
    -8 3 5 o 5.53 6.67
    -7 3 5 o 98.18 83.53
    -6 3 5 o 339.12 326.17
    -5 3 5 o 135.78 134.89
    -4 3 5 o 146.72 134.74
    -3 3 5 o 450.39 424.68
    -2 3 5 o 106.21 101.14
    -1 3 5 o 419.35 440.60
    0 3 5 o 200.87 166.17
    1 3 5 o 546.40 580.17
    2 3 5 < 1.55 0.16
    3 3 5 o 850.13 802.29
    4 3 5 o 39.73 24.76
    5 3 5 o 87.99 93.20
    6 3 5 o 2657.10 2522.61
    7 3 5 o 24.38 26.35
    8 3 5 o 88.63 85.43
    9 3 5 < -0.32 0.01
    10 3 5 o 67.82 63.00
    -10 4 5 o 177.45 171.61
    -9 4 5 o 1150.16 1157.64
    -8 4 5 o 1227.48 1148.34
    -7 4 5 o 796.78 795.49
    -6 4 5 o 341.19 326.89
    -5 4 5 o 65.56 73.01
    -4 4 5 o 11.28 7.57
    -3 4 5 o 9.40 13.38
    -2 4 5 o 38.13 31.42
    -1 4 5 o 135.21 60.63
    0 4 5 o 2259.95 2151.69
    1 4 5 o 3177.26 3001.11
    2 4 5 o 206.91 137.57
    3 4 5 o 227.88 232.63
    4 4 5 o 18.84 21.02
    5 4 5 o 6.17 8.53
    6 4 5 o 44.41 42.43
    7 4 5 o 55.55 53.96
    8 4 5 o 37.93 38.11
    9 4 5 o 10.40 7.70
    -10 5 5 < 0.22 0.11
    -9 5 5 o 3.97 4.35
    -8 5 5 o 30.97 25.03
    -7 5 5 o 554.92 574.78
    -6 5 5 o 2.82 2.48
    -5 5 5 o 42.17 38.07
    -4 5 5 o 260.18 265.66
    -3 5 5 o 16.94 4.26
    -2 5 5 o 84.60 82.75
    -1 5 5 o 115.95 98.32
    0 5 5 o 295.55 297.76
    1 5 5 o 519.21 469.81
    2 5 5 o 25.75 33.55
    3 5 5 o 36.60 33.27
    4 5 5 o 1239.08 1235.23
    5 5 5 o 697.52 685.54
    6 5 5 < 1.22 1.23
    7 5 5 o 210.84 205.93
    8 5 5 o 3.80 3.92
    9 5 5 < 0.80 1.14
    -9 6 5 o 8.32 6.77
    -8 6 5 o 41.58 28.79
    -7 6 5 o 403.19 417.57
    -6 6 5 o 27.90 26.28
    -5 6 5 o 13.30 11.97
    -4 6 5 o 11.38 11.24
    -3 6 5 o 148.59 143.26
    -2 6 5 o 333.66 301.58
    -1 6 5 o 986.19 941.68
    0 6 5 o 106.14 117.32
    1 6 5 o 33.48 29.41
    2 6 5 o 63.72 77.02
    3 6 5 o 146.53 145.36
    4 6 5 o 79.68 79.42
    5 6 5 o 262.52 258.27
    6 6 5 o 9.24 6.66
    7 6 5 < 1.03 0.24
    8 6 5 o 182.94 161.80
    -8 7 5 o 5.20 3.71
    -7 7 5 o 22.74 24.62
    -6 7 5 o 359.38 375.98
    -5 7 5 o 720.99 742.04
    -4 7 5 < 0.60 0.11
    -3 7 5 o 79.26 59.42
    -2 7 5 o 509.30 494.29
    -1 7 5 o 4.09 1.92
    0 7 5 o 37.35 30.91
    1 7 5 o 31.37 35.12
    2 7 5 o 360.60 367.39
    3 7 5 o 697.02 647.97
    4 7 5 o 85.89 88.93
    5 7 5 o 221.11 200.46
    6 7 5 o 458.39 465.60
    7 7 5 o 234.88 230.57
    8 7 5 o 4.97 6.66
    -8 8 5 o 6.75 7.45
    -7 8 5 o 69.31 66.45
    -6 8 5 o 278.27 245.33
    -5 8 5 o 175.72 171.60
    -4 8 5 < 1.42 2.82
    -3 8 5 o 314.10 318.00
    -2 8 5 o 69.64 71.07
    -1 8 5 o 54.49 50.56
    0 8 5 o 295.49 299.86
    1 8 5 o 32.97 28.98
    2 8 5 o 686.03 655.44
    3 8 5 o 123.56 117.92
    4 8 5 o 11.26 8.57
    5 8 5 o 70.07 70.31
    6 8 5 o 352.41 331.99
    7 8 5 o 71.00 78.28
    -6 9 5 o 129.76 135.99
    -5 9 5 o 242.36 288.24
    -4 9 5 o 76.37 72.86
    -3 9 5 o 100.59 75.22
    -2 9 5 o 25.69 23.68
    -1 9 5 o 5.04 4.67
    0 9 5 o 117.44 112.76
    1 9 5 o 155.51 166.91
    2 9 5 o 14.59 11.58
    3 9 5 o 394.89 375.87
    4 9 5 o 65.23 68.74
    5 9 5 o 130.04 140.50
    6 9 5 o 85.46 78.17
    -5 10 5 o 15.44 8.92
    -4 10 5 o 23.70 23.96
    -3 10 5 o 72.76 60.26
    -2 10 5 o 17.46 17.34
    -1 10 5 o 180.76 173.80
    0 10 5 o 114.26 107.35
    1 10 5 o 12.13 16.56
    2 10 5 o 308.49 303.54
    3 10 5 o 96.10 93.86
    4 10 5 o 8.19 5.81
    -2 11 5 o 7.84 5.22
    -1 11 5 o 36.05 25.63
    0 11 5 o 4.12 3.66
    1 11 5 o 10.22 10.38
    -10 0 6 o 382.08 356.65
    -8 0 6 o 294.96 278.78
    -6 0 6 o 28.29 29.14
    -4 0 6 o 2519.46 2493.54
    -2 0 6 o 1489.06 1574.56
    0 0 6 o 150.16 184.63
    2 0 6 o 15.72 20.15
    4 0 6 o 71.08 63.54
    6 0 6 o 176.79 166.05
    8 0 6 < 2.03 3.23
    10 0 6 o 101.30 105.38
    -11 1 6 o 11.32 11.71
    -10 1 6 o 689.69 670.64
    -9 1 6 o 334.78 324.24
    -8 1 6 o 178.94 178.63
    -7 1 6 o 910.33 886.48
    -6 1 6 o 11.98 7.06
    -5 1 6 o 1549.67 1456.65
    -4 1 6 o 4.76 9.40
    -3 1 6 o 1299.28 1305.84
    -2 1 6 o 250.20 221.33
    -1 1 6 o 476.52 455.90
    0 1 6 o 748.03 756.53
    1 1 6 o 3.18 7.73
    2 1 6 o 233.55 257.77
    3 1 6 o 7082.86 6818.88
    4 1 6 o 139.23 135.76
    5 1 6 o 4.74 2.88
    6 1 6 o 113.14 124.20
    7 1 6 o 75.25 80.99
    8 1 6 o 187.79 192.73
    9 1 6 o 47.06 50.12
    10 1 6 o 213.40 213.44
    -11 2 6 o 50.57 51.99
    -10 2 6 o 137.72 132.19
    -9 2 6 o 2.18 2.86
    -8 2 6 o 107.26 96.62
    -7 2 6 < 1.88 1.82
    -6 2 6 o 122.83 118.14
    -5 2 6 o 4.68 2.99
    -4 2 6 o 1464.78 1367.12
    -3 2 6 o 1276.87 1205.44
    -2 2 6 o 4017.99 4099.26
    -1 2 6 < 0.86 2.21
    0 2 6 o 1019.25 963.64
    1 2 6 o 21.22 12.97
    2 2 6 o 699.88 642.80
    3 2 6 o 199.90 191.77
    4 2 6 o 40.12 45.12
    5 2 6 o 143.05 138.22
    6 2 6 < 0.00 0.12
    7 2 6 o 195.58 183.33
    8 2 6 o 6.24 5.91
    9 2 6 o 76.16 67.38
    -10 3 6 o 288.72 277.11
    -9 3 6 o 37.87 47.56
    -8 3 6 o 1928.69 1892.53
    -7 3 6 o 928.41 931.15
    -6 3 6 o 526.73 560.34
    -5 3 6 o 1.54 0.02
    -4 3 6 o 84.86 103.40
    -3 3 6 o 141.86 142.54
    -2 3 6 o 40.31 35.33
    -1 3 6 o 145.67 133.95
    0 3 6 o 463.23 435.81
    1 3 6 o 3407.82 3309.98
    2 3 6 o 1140.03 1055.17
    3 3 6 o 540.63 540.22
    4 3 6 o 16.67 20.42
    5 3 6 o 179.47 179.05
    6 3 6 o 7.03 3.99
    7 3 6 < 1.15 0.61
    8 3 6 o 101.57 103.62
    9 3 6 < 0.34 0.10
    -10 4 6 o 46.95 48.26
    -9 4 6 o 7.48 10.79
    -8 4 6 o 90.82 98.00
    -7 4 6 o 162.83 176.40
    -6 4 6 o 202.57 188.87
    -5 4 6 o 73.18 77.17
    -4 4 6 o 1188.54 1141.27
    -3 4 6 o 220.30 223.99
    -2 4 6 o 121.43 133.28
    -1 4 6 o 22.67 14.95
    0 4 6 o 525.41 518.62
    1 4 6 o 1287.01 1230.68
    2 4 6 < 0.65 0.72
    3 4 6 o 15.93 15.35
    4 4 6 o 40.15 46.46
    5 4 6 < 1.48 0.53
    6 4 6 < 0.71 0.66
    7 4 6 o 633.98 577.28
    8 4 6 o 122.59 123.70
    9 4 6 o 79.18 80.09
    -10 5 6 o 104.34 98.64
    -9 5 6 o 43.53 50.53
    -8 5 6 o 237.88 227.16
    -7 5 6 o 1647.23 1671.95
    -6 5 6 o 17.76 18.47
    -5 5 6 o 370.33 359.88
    -4 5 6 o 24.29 23.98
    -3 5 6 o 120.38 112.91
    -2 5 6 o 69.27 71.21
    -1 5 6 o 24.12 28.07
    0 5 6 o 23.90 25.03
    1 5 6 o 56.36 43.44
    2 5 6 o 77.37 74.96
    3 5 6 < 0.87 0.38
    4 5 6 o 275.85 288.39
    5 5 6 o 295.84 295.14
    6 5 6 < 0.71 0.46
    7 5 6 o 2.42 2.40
    8 5 6 o 49.37 48.66
    9 5 6 o 95.17 89.70
    -9 6 6 o 35.57 47.84
    -8 6 6 o 44.67 48.89
    -7 6 6 o 149.61 150.21
    -6 6 6 o 58.47 52.18
    -5 6 6 < 0.20 2.72
    -4 6 6 o 15.90 19.40
    -3 6 6 o 127.89 144.13
    -2 6 6 o 181.77 184.72
    -1 6 6 o 196.63 181.48
    0 6 6 o 321.50 289.83
    1 6 6 o 55.46 51.55
    2 6 6 o 33.55 32.05
    3 6 6 o 153.54 139.19
    4 6 6 o 11.65 11.81
    5 6 6 o 21.42 17.02
    6 6 6 < -0.22 0.29
    7 6 6 o 10.46 8.89
    8 6 6 o 14.68 11.60
    -8 7 6 o 72.60 70.31
    -7 7 6 o 84.78 100.23
    -6 7 6 o 19.07 24.22
    -5 7 6 o 136.12 154.11
    -4 7 6 o 41.64 52.49
    -3 7 6 o 9.85 15.22
    -2 7 6 o 54.86 51.85
    -1 7 6 o 459.95 447.41
    0 7 6 o 59.22 61.10
    1 7 6 < 0.41 1.07
    2 7 6 o 29.53 28.80
    3 7 6 o 201.26 217.26
    4 7 6 o 596.65 560.39
    5 7 6 < 0.09 0.17
    6 7 6 < 1.30 1.26
    7 7 6 o 1.72 3.32
    -7 8 6 o 12.28 9.54
    -6 8 6 o 23.98 27.48
    -5 8 6 < 1.62 0.00
    -4 8 6 o 13.45 19.91
    -3 8 6 o 33.37 49.97
    -2 8 6 o 52.86 61.81
    -1 8 6 o 66.52 61.64
    0 8 6 o 158.52 155.07
    1 8 6 o 77.82 77.91
    2 8 6 o 22.97 26.73
    3 8 6 o 133.39 142.87
    4 8 6 o 120.59 112.19
    5 8 6 o 222.63 188.13
    6 8 6 o 10.87 11.29
    -6 9 6 o 126.70 123.21
    -5 9 6 o 70.18 75.75
    -4 9 6 o 218.95 229.62
    -3 9 6 o 9.91 8.78
    -2 9 6 o 73.91 69.19
    -1 9 6 o 60.21 60.28
    0 9 6 o 107.29 104.17
    1 9 6 < 1.52 0.13
    2 9 6 o 23.62 24.78
    3 9 6 o 242.49 228.70
    4 9 6 o 471.40 446.21
    5 9 6 o 107.62 105.17
    -5 10 6 o 8.03 15.51
    -4 10 6 o 6.86 6.39
    -3 10 6 o 104.13 116.88
    -2 10 6 < 0.72 0.09
    -1 10 6 o 43.18 43.21
    0 10 6 o 113.83 100.81
    1 10 6 o 45.58 52.45
    2 10 6 o 128.95 125.57
    3 10 6 o 29.23 26.32
    -1 11 6 o 17.90 12.02
    -11 0 7 o 146.44 144.82
    -9 0 7 o 489.66 489.20
    -7 0 7 o 168.40 156.12
    -5 0 7 o 1900.96 1767.14
    -3 0 7 o 7260.55 6857.98
    -1 0 7 o 1579.69 1354.11
    1 0 7 o 49.52 56.46
    3 0 7 o 17.52 18.28
    5 0 7 o 4856.95 4665.97
    7 0 7 < 2.28 2.99
    9 0 7 o 71.14 75.56
    -11 1 7 o 262.70 257.35
    -10 1 7 o 411.38 415.15
    -9 1 7 o 4.38 4.87
    -8 1 7 o 150.68 131.80
    -7 1 7 < 0.55 0.00
    -6 1 7 o 15.09 15.95
    -5 1 7 o 40.89 42.58
    -4 1 7 o 239.86 261.61
    -3 1 7 o 144.02 106.54
    -2 1 7 o 175.66 184.10
    -1 1 7 o 3811.10 3455.69
    0 1 7 o 12.98 12.86
    1 1 7 o 1438.89 1423.86
    2 1 7 o 133.30 136.79
    3 1 7 o 1079.79 996.91
    4 1 7 o 881.49 909.75
    5 1 7 o 195.30 182.88
    6 1 7 o 7.65 5.61
    7 1 7 o 386.69 372.40
    8 1 7 o 7.43 6.67
    9 1 7 o 155.66 145.28
    -11 2 7 o 52.28 47.57
    -10 2 7 o 24.06 23.73
    -9 2 7 o 130.47 129.66
    -8 2 7 o 11.58 7.27
    -7 2 7 o 179.75 149.52
    -6 2 7 o 205.67 219.63
    -5 2 7 o 2.15 2.15
    -4 2 7 o 127.97 107.38
    -3 2 7 o 40.00 25.33
    -2 2 7 o 926.78 906.00
    -1 2 7 o 895.13 888.41
    0 2 7 o 9.72 9.87
    1 2 7 o 352.65 381.92
    2 2 7 o 23.33 15.95
    3 2 7 o 63.16 71.54
    4 2 7 o 148.90 167.14
    5 2 7 o 762.86 762.83
    6 2 7 < 0.98 0.88
    7 2 7 o 1.68 0.23
    8 2 7 o 27.77 23.32
    9 2 7 o 5.76 6.51
    -10 3 7 o 344.89 324.94
    -9 3 7 o 273.68 258.02
    -8 3 7 o 744.63 719.95
    -7 3 7 o 124.60 113.26
    -6 3 7 o 844.46 858.79
    -5 3 7 o 2.72 0.16
    -4 3 7 o 187.39 163.25
    -3 3 7 o 371.58 344.48
    -2 3 7 o 289.31 263.00
    -1 3 7 o 425.74 425.60
    0 3 7 o 39.42 27.24
    1 3 7 o 301.42 296.99
    2 3 7 o 481.17 493.40
    3 3 7 o 81.82 78.84
    4 3 7 o 55.87 53.53
    5 3 7 < 1.04 1.43
    6 3 7 o 15.00 14.21
    7 3 7 o 11.39 10.13
    8 3 7 o 129.32 128.04
    9 3 7 o 139.48 132.42
    -10 4 7 o 18.04 21.09
    -9 4 7 o 6.97 8.70
    -8 4 7 o 17.48 19.18
    -7 4 7 o 18.04 14.51
    -6 4 7 o 660.82 683.24
    -5 4 7 o 50.13 58.14
    -4 4 7 o 885.38 824.47
    -3 4 7 o 537.09 509.42
    -2 4 7 o 119.07 91.34
    -1 4 7 o 1.80 2.48
    0 4 7 o 40.77 33.36
    1 4 7 o 1547.21 1496.49
    2 4 7 o 317.63 296.99
    3 4 7 o 426.11 405.20
    4 4 7 o 35.87 32.97
    5 4 7 o 264.13 263.57
    6 4 7 o 101.62 99.54
    7 4 7 o 97.93 96.73
    8 4 7 o 2.68 2.04
    9 4 7 o 30.77 30.74
    -10 5 7 o 45.82 40.07
    -9 5 7 o 145.01 135.43
    -8 5 7 < 0.36 0.19
    -7 5 7 o 1296.12 1202.13
    -6 5 7 o 4.30 4.18
    -5 5 7 o 478.73 484.19
    -4 5 7 o 726.86 723.74
    -3 5 7 o 125.96 129.40
    -2 5 7 o 307.29 286.57
    -1 5 7 o 20.23 25.56
    0 5 7 o 301.68 275.27
    1 5 7 o 1364.10 1279.99
    2 5 7 < 1.47 2.06
    3 5 7 o 639.79 666.52
    4 5 7 o 41.98 47.40
    5 5 7 o 41.97 34.30
    6 5 7 o 110.91 116.86
    7 5 7 o 137.00 124.81
    8 5 7 o 13.95 13.52
    -9 6 7 < 1.20 2.36
    -8 6 7 o 43.21 40.55
    -7 6 7 o 4.60 7.48
    -6 6 7 o 489.67 465.26
    -5 6 7 o 5.31 1.49
    -4 6 7 o 6.52 9.40
    -3 6 7 o 107.49 113.33
    -2 6 7 o 139.40 139.38
    -1 6 7 o 12.31 12.16
    0 6 7 o 18.51 18.85
    1 6 7 o 9.64 7.05
    2 6 7 o 45.12 39.57
    3 6 7 o 232.74 213.40
    4 6 7 o 609.49 589.43
    5 6 7 o 269.54 250.90
    6 6 7 o 2.67 2.17
    7 6 7 o 33.99 36.07
    8 6 7 o 171.71 159.22
    -8 7 7 o 10.91 9.81
    -7 7 7 o 3.76 0.84
    -6 7 7 o 73.35 72.79
    -5 7 7 o 4.65 4.96
    -4 7 7 o 45.98 56.06
    -3 7 7 o 5.97 5.16
    -2 7 7 o 77.81 88.29
    -1 7 7 o 149.78 141.79
    0 7 7 o 53.12 45.60
    1 7 7 o 34.16 31.26
    2 7 7 o 8.71 5.80
    3 7 7 o 625.15 580.37
    4 7 7 o 28.36 29.76
    5 7 7 o 346.43 321.88
    6 7 7 o 69.06 73.63
    7 7 7 < 0.91 0.78
    -7 8 7 o 18.14 15.84
    -6 8 7 < 0.31 1.88
    -5 8 7 o 6.39 8.43
    -4 8 7 o 1773.43 1830.31
    -3 8 7 o 113.25 104.67
    -2 8 7 o 503.32 579.50
    -1 8 7 o 5.72 4.18
    0 8 7 o 3.67 3.40
    1 8 7 < -0.52 0.07
    2 8 7 < 1.91 4.83
    3 8 7 o 228.53 233.01
    4 8 7 o 489.23 445.68
    5 8 7 o 32.67 28.52
    6 8 7 o 408.77 375.89
    -6 9 7 o 2.94 4.18
    -5 9 7 o 10.51 7.13
    -4 9 7 o 114.76 113.19
    -3 9 7 o 130.33 133.79
    -2 9 7 o 45.61 42.25
    -1 9 7 o 2.50 2.14
    0 9 7 o 12.06 14.60
    1 9 7 o 30.46 30.44
    2 9 7 o 60.61 59.67
    3 9 7 o 186.87 192.18
    4 9 7 o 31.95 31.21
    5 9 7 o 6.12 7.18
    -4 10 7 o 40.91 39.25
    -3 10 7 o 35.41 39.60
    -2 10 7 o 52.82 53.19
    -1 10 7 o 63.86 65.42
    0 10 7 o 1.98 0.85
    1 10 7 o 422.88 427.44
    2 10 7 o 85.39 92.59
    3 10 7 o 14.96 15.21
    -10 0 8 o 28.23 30.07
    -8 0 8 < 0.21 0.26
    -6 0 8 o 1030.27 984.23
    -4 0 8 o 655.02 540.72
    -2 0 8 o 222.03 227.62
    0 0 8 o 1738.23 1684.09
    2 0 8 o 225.50 259.46
    4 0 8 o 1555.68 1541.20
    6 0 8 o 2473.45 2402.32
    8 0 8 o 145.89 132.40
    -11 1 8 o 39.06 40.30
    -10 1 8 o 56.81 56.90
    -9 1 8 o 569.48 574.05
    -8 1 8 o 176.50 177.40
    -7 1 8 < 1.96 0.27
    -6 1 8 o 18.75 11.37
    -5 1 8 o 44.70 38.97
    -4 1 8 o 459.84 465.15
    -3 1 8 o 1690.88 1605.92
    -2 1 8 o 4917.47 4540.05
    -1 1 8 o 703.78 597.78
    0 1 8 o 3415.94 3131.91
    1 1 8 o 6.05 9.13
    2 1 8 o 459.72 428.26
    3 1 8 o 172.85 196.41
    4 1 8 o 343.35 309.39
    5 1 8 o 134.55 133.11
    6 1 8 o 7.67 5.84
    7 1 8 o 17.77 18.48
    8 1 8 o 29.76 25.62
    9 1 8 o 2.71 3.18
    -10 2 8 o 10.45 9.47
    -9 2 8 o 50.77 51.51
    -8 2 8 o 469.29 449.48
    -7 2 8 o 16.32 17.28
    -6 2 8 o 220.94 223.24
    -5 2 8 < 1.52 0.19
    -4 2 8 o 8.22 4.82
    -3 2 8 o 1160.79 1043.77
    -2 2 8 o 115.95 110.78
    -1 2 8 o 342.16 330.28
    0 2 8 o 472.63 497.57
    1 2 8 o 140.90 114.33
    2 2 8 o 955.82 968.77
    3 2 8 o 478.13 478.92
    4 2 8 o 65.99 57.11
    5 2 8 o 125.78 129.63
    6 2 8 o 88.65 89.12
    7 2 8 o 123.60 126.48
    8 2 8 o 243.65 219.60
    9 2 8 o 20.84 20.75
    -10 3 8 o 77.37 77.72
    -9 3 8 o 171.67 165.04
    -8 3 8 o 124.32 113.56
    -7 3 8 o 335.88 328.78
    -6 3 8 o 48.48 52.89
    -5 3 8 o 978.89 1008.64
    -4 3 8 o 846.27 774.27
    -3 3 8 o 7.99 6.05
    -2 3 8 o 690.99 625.15
    -1 3 8 o 52.21 58.24
    0 3 8 o 102.36 95.02
    1 3 8 o 372.55 405.93
    2 3 8 o 373.11 383.70
    3 3 8 o 81.19 82.14
    4 3 8 o 114.85 110.01
    5 3 8 o 348.81 365.09
    6 3 8 o 69.23 73.21
    7 3 8 o 86.56 83.61
    8 3 8 o 57.99 63.18
    9 3 8 o 143.76 142.91
    -10 4 8 o 190.01 181.55
    -9 4 8 o 10.67 11.62
    -8 4 8 o 13.07 14.85
    -7 4 8 o 701.22 684.31
    -6 4 8 o 613.70 610.28
    -5 4 8 o 2907.93 2823.41
    -4 4 8 o 36.95 40.32
    -3 4 8 o 11.31 12.63
    -2 4 8 o 56.13 46.69
    -1 4 8 o 53.45 61.77
    0 4 8 o 162.71 164.57
    1 4 8 o 131.84 131.09
    2 4 8 o 1187.44 1143.91
    3 4 8 < 1.37 0.00
    4 4 8 o 6.39 8.01
    5 4 8 o 6.20 10.96
    6 4 8 o 288.55 285.29
    7 4 8 o 303.02 293.06
    8 4 8 o 49.27 54.70
    -9 5 8 < 0.90 0.58
    -8 5 8 o 6.97 10.39
    -7 5 8 o 548.64 546.95
    -6 5 8 < 1.72 0.12
    -5 5 8 < 0.80 0.05
    -4 5 8 o 56.44 59.34
    -3 5 8 o 481.75 471.12
    -2 5 8 o 273.60 274.67
    -1 5 8 o 23.37 25.50
    0 5 8 o 91.80 104.79
    1 5 8 o 3.64 3.81
    2 5 8 o 211.60 188.95
    3 5 8 o 39.37 34.42
    4 5 8 o 50.28 64.55
    5 5 8 o 10.16 9.80
    6 5 8 o 41.30 35.58
    7 5 8 o 207.94 220.55
    8 5 8 o 46.22 41.34
    -9 6 8 o 16.72 17.40
    -8 6 8 < 0.07 0.14
    -7 6 8 o 46.08 40.03
    -6 6 8 o 16.31 23.12
    -5 6 8 o 32.19 32.61
    -4 6 8 o 4.75 4.65
    -3 6 8 o 819.26 784.92
    -2 6 8 o 19.12 20.36
    -1 6 8 o 80.84 88.83
    0 6 8 o 108.64 110.35
    1 6 8 o 166.63 166.62
    2 6 8 o 81.31 81.04
    3 6 8 o 9.13 13.02
    4 6 8 o 276.25 285.97
    5 6 8 o 312.61 277.21
    6 6 8 o 11.85 15.35
    7 6 8 < 0.08 0.65
    -8 7 8 o 131.40 117.33
    -7 7 8 o 2.10 3.74
    -6 7 8 o 8.16 8.45
    -5 7 8 o 888.53 869.25
    -4 7 8 o 271.65 301.57
    -3 7 8 o 56.85 66.75
    -2 7 8 o 252.04 289.70
    -1 7 8 o 16.61 19.28
    0 7 8 o 7.15 8.00
    1 7 8 < 1.51 0.89
    2 7 8 o 575.84 575.09
    3 7 8 o 103.67 109.61
    4 7 8 < 1.74 0.42
    5 7 8 o 40.16 39.33
    6 7 8 o 86.94 84.25
    -7 8 8 o 3.04 4.87
    -6 8 8 o 31.80 33.88
    -5 8 8 o 177.13 186.33
    -4 8 8 o 190.49 186.45
    -3 8 8 < 1.88 0.68
    -2 8 8 < -0.39 0.02
    -1 8 8 o 3.98 0.70
    0 8 8 o 55.01 54.22
    1 8 8 o 97.96 98.24
    2 8 8 o 110.29 126.50
    3 8 8 o 102.85 105.44
    4 8 8 o 6.53 7.40
    5 8 8 o 530.05 503.92
    -6 9 8 o 5.95 6.85
    -5 9 8 o 24.60 23.79
    -4 9 8 < 0.73 0.10
    -3 9 8 o 345.01 352.01
    -2 9 8 o 82.03 98.66
    -1 9 8 o 235.07 245.40
    0 9 8 o 9.28 8.87
    1 9 8 < 0.16 0.37
    2 9 8 o 3.70 3.47
    3 9 8 o 8.67 9.42
    4 9 8 o 26.48 24.16
    -4 10 8 o 175.74 175.03
    -3 10 8 o 324.11 330.33
    -2 10 8 o 42.11 52.32
    -1 10 8 o 29.01 31.78
    0 10 8 o 62.79 69.80
    1 10 8 o 149.88 150.29
    2 10 8 o 72.14 78.78
    -9 0 9 o 72.16 82.48
    -7 0 9 o 1500.88 1569.53
    -5 0 9 o 577.70 533.27
    -3 0 9 o 538.18 516.31
    -1 0 9 o 204.01 178.12
    1 0 9 o 60.93 64.17
    3 0 9 o 195.03 168.46
    5 0 9 o 454.41 450.07
    7 0 9 o 96.43 78.62
    9 0 9 o 18.69 16.25
    -10 1 9 o 13.08 15.67
    -9 1 9 o 207.81 211.78
    -8 1 9 o 285.73 264.18
    -7 1 9 o 495.51 516.04
    -6 1 9 o 530.56 495.08
    -5 1 9 o 3.93 3.10
    -4 1 9 o 48.89 36.79
    -3 1 9 o 809.23 804.51
    -2 1 9 o 4473.03 4305.83
    -1 1 9 o 481.85 456.55
    0 1 9 o 2459.50 2445.12
    1 1 9 o 206.89 218.40
    2 1 9 o 7.17 2.34
    3 1 9 o 52.39 41.16
    4 1 9 o 432.51 429.78
    5 1 9 o 16.88 21.83
    6 1 9 o 988.96 958.80
    7 1 9 o 5.73 8.36
    8 1 9 o 6.53 9.34
    9 1 9 < 0.77 0.06
    -10 2 9 o 49.15 46.92
    -9 2 9 o 18.65 16.33
    -8 2 9 o 45.61 42.22
    -7 2 9 o 207.91 220.05
    -6 2 9 o 760.95 736.24
    -5 2 9 o 166.84 175.40
    -4 2 9 o 57.20 53.39
    -3 2 9 o 769.39 726.96
    -2 2 9 o 287.52 270.68
    -1 2 9 o 826.53 830.41
    0 2 9 o 1.58 0.91
    1 2 9 o 912.52 821.93
    2 2 9 o 72.42 72.92
    3 2 9 o 1056.18 1030.13
    4 2 9 < 1.49 0.13
    5 2 9 o 455.43 426.63
    6 2 9 o 89.35 93.33
    7 2 9 o 6.12 5.27
    8 2 9 < 0.08 0.25
    -10 3 9 o 93.17 88.98
    -9 3 9 o 8.53 7.67
    -8 3 9 o 17.59 17.19
    -7 3 9 o 234.16 235.28
    -6 3 9 o 157.41 151.78
    -5 3 9 o 74.17 74.09
    -4 3 9 o 186.52 193.95
    -3 3 9 o 79.89 77.73
    -2 3 9 o 48.37 51.14
    -1 3 9 o 116.61 105.52
    0 3 9 o 236.86 258.19
    1 3 9 o 44.46 36.94
    2 3 9 o 701.71 668.06
    3 3 9 o 3.05 4.24
    4 3 9 o 111.38 118.00
    5 3 9 o 10.38 7.92
    6 3 9 o 58.52 58.25
    7 3 9 o 10.79 14.51
    8 3 9 o 3.98 2.88
    -10 4 9 < 0.15 1.12
    -9 4 9 o 86.47 82.67
    -8 4 9 o 14.13 17.21
    -7 4 9 o 238.38 219.24
    -6 4 9 o 1913.31 1880.04
    -5 4 9 o 3577.88 3616.78
    -4 4 9 o 112.26 118.80
    -3 4 9 o 467.41 451.24
    -2 4 9 o 281.79 277.91
    -1 4 9 o 67.42 85.47
    0 4 9 o 155.24 168.28
    1 4 9 o 15.60 15.12
    2 4 9 o 620.44 598.12
    3 4 9 o 304.67 304.98
    4 4 9 o 70.68 48.13
    5 4 9 o 89.66 86.51
    6 4 9 o 526.80 538.06
    7 4 9 o 46.56 45.59
    8 4 9 o 62.78 72.62
    -9 5 9 o 9.79 8.53
    -8 5 9 o 21.92 23.25
    -7 5 9 < 0.47 1.07
    -6 5 9 o 664.65 678.45
    -5 5 9 o 159.08 161.88
    -4 5 9 o 198.02 192.55
    -3 5 9 o 319.79 336.68
    -2 5 9 o 1016.57 1039.71
    -1 5 9 o 105.81 95.50
    0 5 9 < 0.44 0.21
    1 5 9 o 9.87 10.88
    2 5 9 < -1.20 0.32
    3 5 9 o 165.32 147.35
    4 5 9 o 31.22 31.40
    5 5 9 o 11.92 16.59
    6 5 9 o 27.85 32.29
    7 5 9 o 2.34 1.19
    -8 6 9 o 192.72 182.00
    -7 6 9 o 16.25 16.26
    -6 6 9 o 176.80 178.87
    -5 6 9 o 22.62 25.10
    -4 6 9 o 242.15 249.84
    -3 6 9 o 81.92 89.45
    -2 6 9 o 22.20 21.64
    -1 6 9 o 9.49 8.80
    0 6 9 o 50.51 52.06
    1 6 9 o 68.55 71.18
    2 6 9 o 338.23 358.39
    3 6 9 o 16.93 17.80
    4 6 9 o 503.92 526.53
    5 6 9 o 149.32 158.25
    6 6 9 < 0.61 0.16
    7 6 9 o 3.12 3.30
    -8 7 9 o 23.74 23.54
    -7 7 9 < 1.58 1.67
    -6 7 9 o 36.21 37.31
    -5 7 9 < 1.73 2.14
    -4 7 9 o 12.83 11.21
    -3 7 9 o 98.20 110.13
    -2 7 9 o 3.93 5.69
    -1 7 9 < 1.70 2.96
    0 7 9 o 186.46 191.37
    1 7 9 o 87.04 91.52
    2 7 9 < 0.83 0.44
    3 7 9 < 1.36 0.25
    4 7 9 o 225.26 231.70
    5 7 9 o 605.79 584.49
    6 7 9 o 3.54 3.17
    -7 8 9 < 0.49 0.76
    -6 8 9 o 9.99 10.46
    -5 8 9 o 33.36 34.57
    -4 8 9 o 363.24 337.08
    -3 8 9 o 5.29 6.33
    -2 8 9 o 148.35 165.15
    -1 8 9 o 41.04 42.81
    0 8 9 o 155.76 162.79
    1 8 9 o 116.76 125.18
    2 8 9 o 185.13 195.30
    3 8 9 o 358.56 355.83
    4 8 9 o 368.98 363.35
    5 8 9 o 4.38 4.89
    -5 9 9 o 16.84 19.67
    -4 9 9 o 46.43 51.06
    -3 9 9 o 174.42 201.77
    -2 9 9 o 212.57 222.93
    -1 9 9 o 4.02 7.45
    0 9 9 o 11.18 7.50
    1 9 9 o 58.70 66.08
    2 9 9 < -0.76 0.04
    3 9 9 o 2.56 1.89
    -3 10 9 o 66.07 57.81
    -2 10 9 o 16.28 17.03
    -1 10 9 o 53.33 47.59
    0 10 9 o 9.92 9.91
    1 10 9 o 177.41 128.92
    -10 0 10 < 1.65 1.17
    -8 0 10 o 2532.12 2539.83
    -6 0 10 o 331.22 308.76
    -4 0 10 o 293.46 256.11
    -2 0 10 o 475.04 390.14
    0 0 10 o 1982.28 1825.75
    2 0 10 o 618.39 574.86
    4 0 10 o 347.51 381.29
    6 0 10 < 0.14 0.02
    8 0 10 o 641.30 653.95
    -10 1 10 < 0.71 0.33
    -9 1 10 o 50.00 53.40
    -8 1 10 o 1096.60 1030.21
    -7 1 10 o 149.38 132.10
    -6 1 10 o 1394.48 1389.13
    -5 1 10 o 203.98 189.12
    -4 1 10 o 128.05 122.02
    -3 1 10 o 516.27 512.21
    -2 1 10 o 877.66 780.27
    -1 1 10 o 384.54 377.53
    0 1 10 o 255.02 286.32
    1 1 10 o 42.33 40.70
    2 1 10 o 66.99 62.63
    3 1 10 o 11.27 10.64
    4 1 10 o 142.52 148.24
    5 1 10 o 242.73 249.01
    6 1 10 o 144.29 128.85
    7 1 10 o 289.11 298.06
    8 1 10 o 7.21 6.62
    -10 2 10 o 136.96 130.92
    -9 2 10 o 92.27 88.26
    -8 2 10 o 264.30 264.99
    -7 2 10 o 18.17 17.46
    -6 2 10 o 1487.34 1444.32
    -5 2 10 o 367.54 373.67
    -4 2 10 o 46.54 42.41
    -3 2 10 o 140.98 150.63
    -2 2 10 o 92.56 86.61
    -1 2 10 o 2.75 2.49
    0 2 10 o 594.97 569.22
    1 2 10 o 295.56 311.73
    2 2 10 o 128.68 131.41
    3 2 10 o 13.19 11.71
    4 2 10 o 55.19 55.28
    5 2 10 o 12.38 11.81
    6 2 10 o 116.64 109.26
    7 2 10 o 13.11 13.55
    8 2 10 o 13.84 17.77
    -10 3 10 o 37.92 34.87
    -9 3 10 o 85.21 81.79
    -8 3 10 o 15.42 16.23
    -7 3 10 o 14.48 15.27
    -6 3 10 o 1456.94 1424.36
    -5 3 10 o 71.00 67.42
    -4 3 10 o 5016.59 4969.81
    -3 3 10 o 194.71 169.17
    -2 3 10 o 190.10 187.36
    -1 3 10 o 144.09 152.63
    0 3 10 o 400.40 393.16
    1 3 10 o 72.82 61.02
    2 3 10 o 26.57 32.88
    3 3 10 o 107.60 93.25
    4 3 10 o 151.25 142.46
    5 3 10 o 161.97 157.88
    6 3 10 o 240.58 253.52
    7 3 10 o 2.33 1.06
    8 3 10 o 2.70 3.44
    -9 4 10 o 13.16 11.80
    -8 4 10 o 277.41 267.89
    -7 4 10 o 83.57 82.56
    -6 4 10 o 59.57 63.99
    -5 4 10 o 3.67 2.92
    -4 4 10 o 577.43 559.84
    -3 4 10 o 148.07 135.89
    -2 4 10 o 4.56 5.32
    -1 4 10 < 0.96 0.04
    0 4 10 o 351.61 336.18
    1 4 10 o 1.98 2.81
    2 4 10 o 388.55 355.97
    3 4 10 o 299.76 305.62
    4 4 10 o 45.68 50.97
    5 4 10 o 362.66 370.46
    6 4 10 o 7.09 8.89
    7 4 10 o 10.05 10.55
    -9 5 10 < -0.12 0.32
    -8 5 10 o 54.69 48.46
    -7 5 10 o 16.54 16.02
    -6 5 10 o 4.98 4.35
    -5 5 10 o 1737.21 1666.62
    -4 5 10 o 92.67 91.46
    -3 5 10 o 1034.14 1019.62
    -2 5 10 o 597.22 583.88
    -1 5 10 o 965.62 957.95
    0 5 10 o 134.29 139.19
    1 5 10 o 19.37 20.71
    2 5 10 o 23.47 24.46
    3 5 10 o 204.99 211.76
    4 5 10 o 278.96 293.95
    5 5 10 o 11.99 13.27
    6 5 10 o 26.59 35.91
    7 5 10 o 5.24 6.76
    -8 6 10 o 5.76 6.33
    -7 6 10 o 48.51 52.09
    -6 6 10 o 195.02 192.01
    -5 6 10 o 167.80 167.68
    -4 6 10 < 1.16 0.02
    -3 6 10 o 65.94 70.86
    -2 6 10 o 804.24 777.54
    -1 6 10 o 22.27 18.82
    0 6 10 o 118.20 126.64
    1 6 10 o 143.59 155.19
    2 6 10 o 273.54 257.89
    3 6 10 o 39.72 46.65
    4 6 10 o 183.05 172.10
    5 6 10 o 9.58 8.87
    6 6 10 < -0.22 0.36
    -7 7 10 o 60.03 62.80
    -6 7 10 < 0.65 1.02
    -5 7 10 o 137.70 139.36
    -4 7 10 o 378.62 351.60
    -3 7 10 o 2046.35 1983.86
    -2 7 10 o 474.44 475.47
    -1 7 10 o 50.93 54.11
    0 7 10 o 61.54 65.06
    1 7 10 o 38.41 39.14
    2 7 10 o 19.14 18.53
    3 7 10 o 135.49 133.29
    4 7 10 o 20.12 16.99
    5 7 10 o 301.24 315.70
    -6 8 10 o 34.92 31.99
    -5 8 10 o 14.70 13.27
    -4 8 10 o 116.57 109.13
    -3 8 10 o 76.16 72.21
    -2 8 10 o 212.56 214.84
    -1 8 10 o 477.89 475.51
    0 8 10 o 22.81 25.38
    1 8 10 o 17.58 20.20
    2 8 10 o 33.72 35.95
    3 8 10 o 49.43 54.15
    4 8 10 o 130.13 137.06
    -5 9 10 o 218.55 209.83
    -4 9 10 o 100.60 84.74
    -3 9 10 o 37.29 36.96
    -2 9 10 o 111.74 107.08
    -1 9 10 o 567.68 533.04
    0 9 10 o 58.66 55.08
    1 9 10 o 32.32 31.71
    2 9 10 < 0.80 1.02
    3 9 10 o 441.41 428.54
    -9 0 11 o 30.47 34.45
    -7 0 11 o 91.71 107.79
    -5 0 11 o 178.17 169.86
    -3 0 11 o 45.55 49.39
    -1 0 11 o 1190.11 1143.80
    1 0 11 o 788.41 764.21
    3 0 11 o 154.50 169.39
    5 0 11 o 809.93 838.76
    7 0 11 o 605.34 642.47
    -10 1 11 < 0.52 0.56
    -9 1 11 o 356.67 351.72
    -8 1 11 o 75.39 86.52
    -7 1 11 o 892.27 850.60
    -6 1 11 o 940.29 1018.31
    -5 1 11 o 284.15 285.03
    -4 1 11 o 154.35 142.49
    -3 1 11 o 20.22 20.23
    -2 1 11 o 63.72 74.51
    -1 1 11 o 16.96 17.02
    0 1 11 o 806.50 800.80
    1 1 11 o 70.34 69.53
    2 1 11 o 795.79 846.75
    3 1 11 o 317.40 318.92
    4 1 11 o 200.09 190.70
    5 1 11 o 98.08 100.54
    6 1 11 o 181.68 184.79
    7 1 11 o 19.52 19.25
    8 1 11 o 119.66 124.63
    -10 2 11 o 6.90 6.34
    -9 2 11 o 38.26 39.09
    -8 2 11 o 183.58 188.14
    -7 2 11 o 18.98 18.65
    -6 2 11 o 211.84 202.11
    -5 2 11 < 1.65 1.71
    -4 2 11 o 261.65 256.29
    -3 2 11 o 202.62 217.57
    -2 2 11 o 27.51 28.44
    -1 2 11 o 900.07 895.48
    0 2 11 o 799.03 873.36
    1 2 11 o 112.75 119.16
    2 2 11 o 247.05 238.83
    3 2 11 o 638.20 637.58
    4 2 11 o 60.56 54.84
    5 2 11 o 45.22 47.08
    6 2 11 o 6.10 7.40
    7 2 11 o 416.72 410.56
    8 2 11 o 94.35 99.35
    -9 3 11 o 273.05 260.26
    -8 3 11 o 48.81 47.52
    -7 3 11 o 370.97 371.49
    -6 3 11 o 815.19 778.99
    -5 3 11 o 100.68 96.24
    -4 3 11 o 1234.98 1245.98
    -3 3 11 o 11.76 11.05
    -2 3 11 o 102.69 105.12
    -1 3 11 o 430.83 453.40
    0 3 11 o 209.29 211.70
    1 3 11 o 331.16 346.89
    2 3 11 o 3.92 3.61
    3 3 11 o 68.96 69.85
    4 3 11 o 545.39 532.45
    5 3 11 < 1.20 0.00
    6 3 11 o 44.73 52.13
    7 3 11 o 7.68 8.20
    -9 4 11 o 12.76 13.31
    -8 4 11 o 3.67 2.93
    -7 4 11 o 75.32 74.50
    -6 4 11 o 10.02 9.82
    -5 4 11 o 46.81 45.36
    -4 4 11 o 3399.75 3211.06
    -3 4 11 o 1486.06 1474.08
    -2 4 11 o 21.24 16.92
    -1 4 11 o 41.76 38.18
    0 4 11 o 318.64 321.87
    1 4 11 o 8.02 8.18
    2 4 11 o 44.77 46.89
    3 4 11 o 8.38 8.17
    4 4 11 o 15.93 15.59
    5 4 11 o 7.72 7.29
    6 4 11 o 84.14 89.89
    7 4 11 o 10.67 12.08
    -8 5 11 o 2.98 3.17
    -7 5 11 o 124.47 121.22
    -6 5 11 o 90.61 87.76
    -5 5 11 o 1401.50 1335.48
    -4 5 11 o 595.50 592.85
    -3 5 11 o 1093.16 1065.85
    -2 5 11 o 276.79 275.98
    -1 5 11 o 5.85 5.13
    0 5 11 o 28.21 25.54
    1 5 11 o 49.92 52.74
    2 5 11 o 9.74 10.31
    3 5 11 o 729.17 705.49
    4 5 11 o 192.26 167.29
    5 5 11 o 3.67 1.34
    6 5 11 o 7.09 5.72
    -8 6 11 o 46.08 42.36
    -7 6 11 < 0.74 0.41
    -6 6 11 o 77.40 75.49
    -5 6 11 o 172.06 170.25
    -4 6 11 o 226.05 227.76
    -3 6 11 o 126.37 128.98
    -2 6 11 o 249.46 242.10
    -1 6 11 o 73.45 70.29
    0 6 11 o 30.16 28.12
    1 6 11 o 99.37 106.14
    2 6 11 o 62.19 66.60
    3 6 11 < 1.67 1.25
    4 6 11 o 40.92 47.01
    5 6 11 o 21.79 23.17
    6 6 11 o 14.26 14.52
    -7 7 11 o 560.84 517.01
    -6 7 11 o 47.96 48.20
    -5 7 11 o 83.98 72.92
    -4 7 11 o 37.99 40.44
    -3 7 11 o 38.21 38.02
    -2 7 11 o 1000.98 938.76
    -1 7 11 o 22.69 23.58
    0 7 11 o 3.45 3.74
    1 7 11 o 24.68 25.98
    2 7 11 o 114.70 104.23
    3 7 11 o 4.14 4.67
    4 7 11 o 5.11 4.40
    5 7 11 o 134.43 126.15
    -6 8 11 o 180.93 159.17
    -5 8 11 o 9.60 9.65
    -4 8 11 o 23.28 19.07
    -3 8 11 o 550.37 498.82
    -2 8 11 o 218.22 241.81
    -1 8 11 o 172.89 175.43
    0 8 11 o 32.65 38.83
    1 8 11 o 4.95 5.35
    2 8 11 o 156.70 143.66
    3 8 11 < 1.44 1.71
    -4 9 11 o 325.32 317.66
    -3 9 11 o 3.93 4.28
    -2 9 11 o 13.34 15.02
    -1 9 11 < 2.19 2.13
    0 9 11 < 1.05 0.58
    1 9 11 o 110.69 103.50
    2 9 11 o 64.52 63.29
    -10 0 12 o 166.15 156.26
    -8 0 12 o 22.34 25.91
    -6 0 12 o 550.46 594.91
    -4 0 12 o 778.78 720.23
    -2 0 12 o 527.45 530.41
    0 0 12 o 377.59 372.61
    2 0 12 o 1716.13 1761.07
    4 0 12 o 124.03 117.44
    6 0 12 o 779.86 817.77
    -9 1 12 o 7.92 6.40
    -8 1 12 < 0.61 0.17
    -7 1 12 o 52.13 65.43
    -6 1 12 o 6.14 5.76
    -5 1 12 o 370.38 396.76
    -4 1 12 o 4.04 2.47
    -3 1 12 o 35.81 32.75
    -2 1 12 o 70.34 83.93
    -1 1 12 o 724.44 701.57
    0 1 12 o 249.77 228.53
    1 1 12 o 19.05 15.53
    2 1 12 o 2673.27 2639.49
    3 1 12 o 476.33 446.57
    4 1 12 o 1178.04 1167.50
    5 1 12 o 29.83 31.83
    6 1 12 o 9.82 13.63
    7 1 12 o 119.53 130.96
    -9 2 12 o 6.50 7.88
    -8 2 12 o 115.50 115.75
    -7 2 12 < 1.14 2.51
    -6 2 12 o 950.14 927.48
    -5 2 12 o 922.34 892.42
    -4 2 12 o 769.97 728.35
    -3 2 12 o 24.12 26.61
    -2 2 12 o 115.11 118.10
    -1 2 12 o 707.86 740.13
    0 2 12 o 351.31 367.29
    1 2 12 o 654.67 660.94
    2 2 12 o 137.92 133.90
    3 2 12 o 60.42 60.72
    4 2 12 o 3.70 2.28
    5 2 12 o 165.61 150.86
    6 2 12 o 77.44 77.68
    7 2 12 o 6.17 6.03
    -9 3 12 o 49.02 59.31
    -8 3 12 o 17.26 18.30
    -7 3 12 o 7.04 5.26
    -6 3 12 o 81.77 81.29
    -5 3 12 o 2.62 2.89
    -4 3 12 o 215.12 218.99
    -3 3 12 o 190.16 182.74
    -2 3 12 < 0.95 1.04
    -1 3 12 o 4.48 2.71
    0 3 12 o 1990.27 1983.42
    1 3 12 o 1284.00 1263.40
    2 3 12 o 445.88 426.34
    3 3 12 o 18.52 19.43
    4 3 12 o 350.75 342.20
    5 3 12 o 3.49 3.20
    6 3 12 o 26.81 31.53
    7 3 12 o 60.58 65.86
    -9 4 12 o 34.63 26.61
    -8 4 12 o 12.31 11.15
    -7 4 12 o 40.50 40.28
    -6 4 12 o 91.83 89.30
    -5 4 12 o 117.45 127.77
    -4 4 12 o 2087.90 1988.55
    -3 4 12 o 760.67 744.91
    -2 4 12 o 427.52 417.16
    -1 4 12 o 1434.46 1391.17
    0 4 12 o 407.71 405.82
    1 4 12 o 2.39 2.04
    2 4 12 o 13.82 13.33
    3 4 12 o 36.19 35.63
    4 4 12 o 21.92 24.40
    5 4 12 o 75.73 70.24
    6 4 12 o 2.74 2.34
    -8 5 12 o 47.76 55.56
    -7 5 12 o 49.17 46.79
    -6 5 12 o 64.20 63.03
    -5 5 12 o 8.87 9.29
    -4 5 12 o 689.18 649.99
    -3 5 12 o 154.26 156.89
    -2 5 12 o 1086.92 1032.36
    -1 5 12 o 397.68 381.28
    0 5 12 o 206.40 206.30
    1 5 12 o 191.46 186.55
    2 5 12 o 340.45 319.72
    3 5 12 o 133.28 130.24
    4 5 12 o 2.28 3.19
    5 5 12 o 130.58 133.68
    6 5 12 < 0.70 1.39
    -7 6 12 o 3.58 2.64
    -6 6 12 o 48.07 51.44
    -5 6 12 o 46.68 47.94
    -4 6 12 o 116.62 115.58
    -3 6 12 o 7.83 5.46
    -2 6 12 o 295.83 274.05
    -1 6 12 o 15.32 16.68
    0 6 12 o 9.34 8.87
    1 6 12 o 7.80 8.01
    2 6 12 o 50.37 51.30
    3 6 12 o 61.39 64.65
    4 6 12 o 10.80 12.54
    5 6 12 o 210.70 216.18
    -6 7 12 o 97.17 83.24
    -5 7 12 o 26.56 23.27
    -4 7 12 < 0.83 0.49
    -3 7 12 o 376.25 355.32
    -2 7 12 o 94.32 78.14
    -1 7 12 o 739.32 697.33
    0 7 12 o 901.74 864.38
    1 7 12 o 51.37 47.57
    2 7 12 o 59.05 52.20
    3 7 12 o 222.83 232.71
    4 7 12 o 54.24 50.51
    -5 8 12 o 37.38 30.47
    -4 8 12 o 68.50 66.19
    -3 8 12 o 12.67 11.26
    -2 8 12 o 2.46 2.38
    -1 8 12 o 2.63 4.04
    0 8 12 o 167.63 152.49
    1 8 12 o 68.64 61.97
    2 8 12 < 0.53 0.18
    3 8 12 < 1.88 0.77
    -2 9 12 < 3.73 1.25
    -1 9 12 < 1.38 0.01
    0 9 12 o 282.60 284.76
    -9 0 13 o 100.18 101.87
    -7 0 13 o 1440.71 1447.70
    -5 0 13 o 793.07 829.00
    -3 0 13 o 163.26 146.12
    -1 0 13 o 18.47 17.62
    1 0 13 o 199.12 181.15
    3 0 13 o 2.96 3.80
    5 0 13 o 163.72 163.38
    7 0 13 o 21.94 26.45
    -9 1 13 o 26.08 31.33
    -8 1 13 o 77.05 72.33
    -7 1 13 o 112.89 121.36
    -6 1 13 o 232.28 234.97
    -5 1 13 o 1.65 3.30
    -4 1 13 o 373.32 412.40
    -3 1 13 o 58.65 54.14
    -2 1 13 o 94.52 96.66
    -1 1 13 o 77.02 83.75
    0 1 13 o 604.89 593.15
    1 1 13 o 830.30 839.90
    2 1 13 < 0.68 0.37
    3 1 13 o 910.16 906.33
    4 1 13 o 89.78 88.49
    5 1 13 o 3.53 2.77
    6 1 13 o 7.99 10.65
    7 1 13 < 0.90 0.17
    -9 2 13 o 3.31 1.73
    -8 2 13 < 1.08 0.78
    -7 2 13 < 0.39 0.01
    -6 2 13 o 147.17 151.23
    -5 2 13 o 339.61 320.67
    -4 2 13 o 87.79 82.69
    -3 2 13 o 44.19 45.21
    -2 2 13 o 332.12 347.90
    -1 2 13 o 483.34 490.09
    0 2 13 < 1.18 0.92
    1 2 13 o 3.43 2.28
    2 2 13 o 84.32 80.65
    3 2 13 o 112.79 120.31
    4 2 13 o 54.94 51.90
    5 2 13 o 10.01 5.85
    6 2 13 o 3.83 2.59
    -9 3 13 o 11.88 6.36
    -8 3 13 o 26.75 28.98
    -7 3 13 o 9.60 11.51
    -6 3 13 o 430.70 432.03
    -5 3 13 < 1.69 1.70
    -4 3 13 o 28.32 28.48
    -3 3 13 o 1060.27 1041.89
    -2 3 13 o 169.63 158.79
    -1 3 13 o 372.81 379.23
    0 3 13 < 0.94 0.57
    1 3 13 o 552.39 542.40
    2 3 13 o 37.60 32.57
    3 3 13 < 0.51 0.14
    4 3 13 o 185.80 177.01
    5 3 13 o 14.08 13.78
    6 3 13 o 1.37 0.01
    -8 4 13 o 8.13 10.67
    -7 4 13 o 96.78 90.99
    -6 4 13 o 16.18 16.79
    -5 4 13 o 26.50 28.84
    -4 4 13 o 43.52 44.24
    -3 4 13 o 255.90 259.51
    -2 4 13 o 316.70 297.97
    -1 4 13 o 30.91 29.75
    0 4 13 o 9.00 7.53
    1 4 13 o 1182.37 1159.65
    2 4 13 o 256.40 258.40
    3 4 13 o 143.45 142.45
    4 4 13 o 132.40 135.05
    5 4 13 o 9.31 11.11
    6 4 13 o 234.99 223.33
    -8 5 13 o 37.52 36.93
    -7 5 13 o 28.57 28.41
    -6 5 13 o 14.90 14.41
    -5 5 13 o 59.04 51.72
    -4 5 13 o 60.25 67.22
    -3 5 13 o 644.04 624.52
    -2 5 13 o 1045.89 987.17
    -1 5 13 o 458.86 445.15
    0 5 13 o 357.33 340.47
    1 5 13 o 41.54 42.75
    2 5 13 o 10.68 9.36
    3 5 13 o 6.35 6.74
    4 5 13 o 32.83 35.93
    5 5 13 o 67.84 67.42
    -7 6 13 o 30.89 30.78
    -6 6 13 o 43.16 41.00
    -5 6 13 o 18.82 19.59
    -4 6 13 o 151.56 147.44
    -3 6 13 o 252.86 227.38
    -2 6 13 o 542.27 507.36
    -1 6 13 o 304.82 301.20
    0 6 13 o 165.30 150.72
    1 6 13 o 21.98 22.77
    2 6 13 o 157.05 164.11
    3 6 13 o 5.34 5.93
    4 6 13 o 44.06 44.57
    -6 7 13 o 13.17 10.47
    -5 7 13 o 87.23 92.99
    -4 7 13 o 71.90 67.06
    -3 7 13 o 16.93 15.50
    -2 7 13 o 282.27 265.40
    -1 7 13 o 69.98 71.62
    0 7 13 o 15.07 14.81
    1 7 13 o 24.66 25.53
    2 7 13 o 20.92 19.13
    3 7 13 o 14.80 14.63
    -4 8 13 o 129.36 101.49
    -3 8 13 o 76.88 70.66
    -2 8 13 o 30.06 31.75
    -1 8 13 o 178.78 177.14
    0 8 13 o 4.70 2.31
    1 8 13 o 6.95 4.55
    -8 0 14 o 112.44 89.91
    -6 0 14 o 14.00 25.30
    -4 0 14 o 235.56 264.11
    -2 0 14 o 107.99 98.93
    0 0 14 o 196.52 190.02
    2 0 14 o 1911.51 1893.63
    4 0 14 < -0.58 1.18
    6 0 14 o 3.36 2.71
    -9 1 14 o 54.10 49.90
    -8 1 14 o 4.01 3.93
    -7 1 14 o 143.16 138.01
    -6 1 14 < 1.05 0.13
    -5 1 14 o 198.97 198.39
    -4 1 14 o 286.70 321.02
    -3 1 14 < 0.68 0.72
    -2 1 14 o 181.30 197.28
    -1 1 14 o 14.40 13.24
    0 1 14 o 251.09 239.90
    1 1 14 < 0.57 0.18
    2 1 14 o 21.21 21.83
    3 1 14 o 250.74 247.81
    4 1 14 o 97.79 91.31
    5 1 14 < 0.58 0.02
    6 1 14 o 37.00 34.75
    -8 2 14 o 59.52 60.98
    -7 2 14 o 51.97 52.70
    -6 2 14 o 77.64 81.10
    -5 2 14 o 186.13 166.46
    -4 2 14 o 50.14 42.67
    -3 2 14 o 248.78 252.57
    -2 2 14 o 60.77 67.26
    -1 2 14 o 4.48 3.92
    0 2 14 o 97.38 103.56
    1 2 14 o 14.74 16.64
    2 2 14 o 84.24 89.67
    3 2 14 o 87.38 91.31
    4 2 14 o 387.04 346.57
    5 2 14 o 113.00 112.97
    6 2 14 o 19.84 21.61
    -8 3 14 o 29.69 27.63
    -7 3 14 o 3.10 2.13
    -6 3 14 o 6.06 8.29
    -5 3 14 o 189.30 202.46
    -4 3 14 o 179.02 168.44
    -3 3 14 o 679.68 626.09
    -2 3 14 o 1495.61 1422.94
    -1 3 14 o 234.43 225.65
    0 3 14 o 34.87 34.40
    1 3 14 o 223.17 233.68
    2 3 14 o 48.91 48.97
    3 3 14 o 6.05 5.74
    4 3 14 o 359.81 365.78
    5 3 14 o 507.74 513.06
    -8 4 14 o 26.90 20.37
    -7 4 14 o 55.46 49.54
    -6 4 14 o 26.05 31.64
    -5 4 14 o 41.57 40.61
    -4 4 14 o 52.06 49.04
    -3 4 14 o 49.51 45.36
    -2 4 14 o 381.45 387.22
    -1 4 14 o 88.42 89.90
    0 4 14 o 220.47 220.59
    1 4 14 o 6.76 6.20
    2 4 14 o 4.10 4.94
    3 4 14 o 12.24 10.77
    4 4 14 o 14.98 15.44
    5 4 14 o 206.68 213.88
    -7 5 14 o 44.28 52.51
    -6 5 14 o 53.72 50.98
    -5 5 14 o 26.14 23.24
    -4 5 14 < -0.09 0.12
    -3 5 14 < 1.49 0.58
    -2 5 14 o 1015.93 972.39
    -1 5 14 o 641.94 615.57
    0 5 14 o 2.11 2.32
    1 5 14 o 159.78 154.35
    2 5 14 o 61.79 62.97
    3 5 14 o 93.99 98.90
    4 5 14 < 0.59 0.11
    -6 6 14 < 1.62 1.17
    -5 6 14 o 66.15 57.01
    -4 6 14 o 7.22 8.87
    -3 6 14 < 1.28 1.04
    -2 6 14 o 143.72 137.44
    -1 6 14 < 1.50 0.00
    0 6 14 o 14.00 15.91
    1 6 14 o 98.89 102.73
    2 6 14 < 0.70 0.00
    3 6 14 < 1.19 1.98
    -5 7 14 o 73.46 60.58
    -4 7 14 o 10.84 9.52
    -3 7 14 o 196.29 192.57
    -2 7 14 o 126.32 123.05
    -1 7 14 o 7.89 8.54
    0 7 14 o 62.37 60.85
    1 7 14 o 234.81 225.12
    2 7 14 o 2.04 1.16
    -7 0 15 o 53.28 40.90
    -5 0 15 o 29.40 29.36
    -3 0 15 o 144.27 162.55
    -1 0 15 o 89.00 116.33
    1 0 15 o 213.62 212.63
    3 0 15 o 614.83 565.45
    5 0 15 o 152.48 154.15
    -8 1 15 o 6.29 5.15
    -7 1 15 o 49.69 35.74
    -6 1 15 o 5.73 10.23
    -5 1 15 o 156.32 180.06
    -4 1 15 o 886.83 960.84
    -3 1 15 o 404.39 501.22
    -2 1 15 o 238.86 211.50
    -1 1 15 o 10.34 15.31
    0 1 15 < 1.71 0.82
    1 1 15 o 62.09 54.93
    2 1 15 o 9.54 8.66
    3 1 15 < 1.14 0.04
    4 1 15 o 309.56 322.63
    5 1 15 o 12.19 12.96
    -8 2 15 o 7.86 8.24
    -7 2 15 o 17.25 22.28
    -6 2 15 < 0.03 0.73
    -5 2 15 o 7.86 5.08
    -4 2 15 < 0.98 0.28
    -3 2 15 o 42.14 34.19
    -2 2 15 o 18.25 24.22
    -1 2 15 o 57.98 51.94
    0 2 15 o 1.82 0.54
    1 2 15 o 749.24 747.56
    2 2 15 o 171.85 175.33
    3 2 15 o 37.82 38.15
    4 2 15 < 1.47 0.07
    5 2 15 o 65.37 67.44
    -7 3 15 o 3.31 4.15
    -6 3 15 o 2.45 4.01
    -5 3 15 o 196.52 211.05
    -4 3 15 o 136.62 113.01
    -3 3 15 < 0.83 0.43
    -2 3 15 o 1260.63 1244.45
    -1 3 15 o 80.12 86.25
    0 3 15 o 212.51 214.76
    1 3 15 o 20.63 20.21
    2 3 15 < -0.11 0.58
    3 3 15 o 191.75 186.71
    4 3 15 o 2.58 0.99
    5 3 15 o 9.93 9.41
    -7 4 15 < 1.08 0.67
    -6 4 15 o 4.12 6.59
    -5 4 15 o 7.91 10.65
    -4 4 15 o 89.21 89.67
    -3 4 15 o 4.29 3.55
    -2 4 15 o 443.86 413.77
    -1 4 15 o 269.55 254.41
    0 4 15 o 1000.94 956.89
    1 4 15 o 95.40 91.89
    2 4 15 o 2.68 1.38
    3 4 15 o 152.72 139.68
    4 4 15 o 60.19 58.52
    -6 5 15 o 11.91 9.84
    -5 5 15 o 16.99 18.29
    -4 5 15 o 4.13 3.57
    -3 5 15 o 435.00 435.06
    -2 5 15 o 25.65 22.81
    -1 5 15 o 362.09 351.44
    0 5 15 o 536.43 528.18
    1 5 15 o 159.56 154.06
    2 5 15 o 192.81 184.71
    3 5 15 o 3.69 4.41
    -5 6 15 o 16.28 14.89
    -4 6 15 o 5.81 4.96
    -3 6 15 o 39.66 42.45
    -2 6 15 o 32.66 28.60
    -1 6 15 < 0.82 0.06
    0 6 15 < 1.09 0.35
    1 6 15 o 38.65 37.86
    2 6 15 o 210.09 179.66
    -3 7 15 o 41.16 34.13
    -2 7 15 o 203.77 209.30
    -1 7 15 o 83.37 83.55
    0 7 15 o 16.06 12.46
    -6 0 16 < 1.68 0.06
    -4 0 16 < 0.26 0.85
    -2 0 16 o 254.01 311.66
    0 0 16 o 234.94 232.65
    2 0 16 o 313.15 302.29
    4 0 16 < 1.41 1.45
    -7 1 16 o 3.01 3.71
    -6 1 16 o 7.18 12.90
    -5 1 16 o 492.52 506.91
    -4 1 16 o 267.46 299.44
    -3 1 16 o 1.65 3.65
    -2 1 16 o 50.77 55.02
    -1 1 16 o 5.04 5.16
    0 1 16 o 17.14 20.52
    1 1 16 o 9.94 9.38
    2 1 16 o 4.23 4.78
    3 1 16 o 262.77 254.17
    4 1 16 o 143.24 134.20
    -7 2 16 o 14.95 15.60
    -6 2 16 o 52.52 51.53
    -5 2 16 o 27.59 25.30
    -4 2 16 o 11.67 5.10
    -3 2 16 o 13.16 14.40
    -2 2 16 o 6.89 8.17
    -1 2 16 o 543.41 568.86
    0 2 16 o 389.19 364.22
    1 2 16 o 36.93 35.29
    2 2 16 o 99.00 89.36
    3 2 16 < 1.09 0.35
    4 2 16 o 20.45 22.50
    -7 3 16 o 24.20 28.99
    -6 3 16 o 94.26 105.74
    -5 3 16 o 1.21 0.91
    -4 3 16 o 2.70 3.81
    -3 3 16 o 23.97 21.34
    -2 3 16 o 3.91 4.31
    -1 3 16 o 5.68 7.61
    0 3 16 o 5.95 6.70
    1 3 16 o 149.14 140.01
    2 3 16 o 30.61 31.47
    3 3 16 o 5.24 2.67
    4 3 16 o 338.26 325.78
    -6 4 16 o 17.13 22.02
    -5 4 16 o 13.40 11.70
    -4 4 16 o 31.66 29.36
    -3 4 16 < 0.22 0.32
    -2 4 16 o 286.71 276.67
    -1 4 16 o 527.04 499.05
    0 4 16 o 170.79 164.10
    1 4 16 o 19.28 17.98
    2 4 16 o 24.58 21.66
    3 4 16 o 5.39 5.17
    -5 5 16 o 104.36 101.52
    -4 5 16 o 3.22 3.26
    -3 5 16 o 37.52 37.61
    -2 5 16 < 0.85 0.07
    -1 5 16 o 24.96 26.01
    0 5 16 o 44.99 44.27
    1 5 16 o 4.52 4.49
    2 5 16 o 155.46 137.52
    -4 6 16 o 31.57 26.86
    -3 6 16 o 2.22 2.66
    -2 6 16 o 2.26 1.07
    -1 6 16 o 577.32 558.88
    0 6 16 o 4.70 4.27
    -7 0 17 o 18.60 13.26
    -5 0 17 o 7.08 5.71
    -3 0 17 o 1093.18 1113.99
    -1 0 17 o 26.45 24.10
    1 0 17 o 111.49 104.51
    3 0 17 o 126.33 136.50
    -6 1 17 o 27.66 22.11
    -5 1 17 o 44.30 36.53
    -4 1 17 o 6.71 6.64
    -3 1 17 o 3.81 2.54
    -2 1 17 o 12.78 11.32
    -1 1 17 o 53.46 50.07
    0 1 17 o 55.57 47.13
    1 1 17 o 63.70 55.93
    2 1 17 o 174.76 181.11
    3 1 17 o 194.37 191.12
    -6 2 17 < 0.25 0.39
    -5 2 17 o 35.38 35.64
    -4 2 17 < 0.59 0.01
    -3 2 17 o 71.65 68.44
    -2 2 17 o 2.87 5.26
    -1 2 17 o 19.27 28.08
    0 2 17 < 0.40 0.25
    1 2 17 o 7.45 8.11
    2 2 17 < 0.99 0.53
    3 2 17 o 3.82 4.58
    -6 3 17 o 116.19 109.82
    -5 3 17 o 106.21 94.87
    -4 3 17 < 0.35 0.00
    -3 3 17 o 43.68 33.89
    -2 3 17 o 40.98 38.91
    -1 3 17 o 130.19 137.41
    0 3 17 o 335.59 332.73
    1 3 17 o 225.60 236.68
    2 3 17 o 10.15 13.28
    -5 4 17 o 58.06 58.60
    -4 4 17 o 20.74 18.93
    -3 4 17 o 3.98 2.44
    -2 4 17 o 171.56 167.39
    -1 4 17 o 50.31 44.76
    0 4 17 o 193.56 195.49
    1 4 17 o 83.92 78.15
    2 4 17 < 0.09 0.03
    -4 5 17 o 16.87 10.41
    -3 5 17 o 27.36 19.08
    -2 5 17 < 0.06 0.08
    -1 5 17 o 283.09 276.73
    0 5 17 o 439.76 428.85
    -4 0 18 o 28.97 20.85
    -2 0 18 o 119.75 108.83
    0 0 18 o 10.54 8.89
    2 0 18 o 69.15 69.46
    -5 1 18 o 3.22 3.02
    -4 1 18 o 5.02 5.95
    -3 1 18 o 86.68 98.13
    -2 1 18 o 37.85 31.91
    -1 1 18 o 33.00 26.48
    0 1 18 o 48.90 45.79
    1 1 18 o 5.83 6.62
    2 1 18 o 6.89 8.31
    -5 2 18 o 14.66 14.78
    -4 2 18 o 1.65 3.65
    -3 2 18 o 140.89 131.70
    -2 2 18 o 73.13 85.42
    -1 2 18 o 84.57 71.36
    0 2 18 o 72.43 71.74
    1 2 18 o 2.37 4.09
    -4 3 18 o 10.73 10.09
    -3 3 18 o 41.50 41.17
    -2 3 18 o 57.14 61.52
    -1 3 18 o 699.86 650.25
    0 3 18 o 447.62 410.25
    1 3 18 o 278.07 259.45
    -3 4 18 < 1.01 1.25
    -2 4 18 o 61.11 50.54
    -1 4 18 o 15.21 17.45
    -3 0 19 o 128.37 145.70
    -1 0 19 o 8.45 4.74
    -3 1 19 o 15.27 16.76
    -2 1 19 o 60.40 59.26
    -1 1 19 o 9.50 5.32
    0 1 19 o 43.34 31.28
    -2 2 19 o 46.78 40.83
    -1 2 19 o 16.98 21.23
_refine_special_details
;
The refinement was carried out against all reflections. The conventional
<i>R</i>-factor is always based on <i>F</i>. The goodness of fit as well as
the weighted <i>R</i>-factor are based on <i>F</i> and <i>F</i>^2^ for
refinement carried out on <i>F</i> and <i>F</i>^2^, respectively. The
threshold expression is used only for calculating <i>R</i>-factors <i>etc</i>.
and it is not relevant to the choice of reflections for refinement.
The program used for refinement, Jana2006, uses the weighting scheme based on
the experimental expectations, see _refine_ls_weighting_details, that does not
force <i>S</i> to be one. Therefore the values of <i>S</i> are usually larger
than the ones from the <i>SHELX</i> program.
;
_reflns_number_total     2669
_reflns_number_gt     2452
_reflns_threshold_expression     I>3\s(I)
_refine_ls_structure_factor_coef     Fsqd
_refine_ls_R_factor_all     0.0336
_refine_ls_R_factor_gt     0.0312
_refine_ls_wR_factor_gt     0.1061
_refine_ls_wR_factor_ref     0.1078
_refine_ls_goodness_of_fit_ref     2.21
_refine_ls_restrained_S_all     ?
_refine_ls_number_reflns     2669
_refine_ls_number_parameters     215
_refine_ls_number_restraints     0
_refine_ls_number_constraints     66
_refine_ls_hydrogen_treatment     mixed
_refine_ls_weighting_scheme     sigma
_refine_ls_weighting_details     'w=1/(\s^2^(I)+0.0016I^2^)'
_refine_ls_shift/su_max     0.0092
_refine_ls_shift/su_mean     0.0011
_refine_diff_density_max     0.19
_refine_diff_density_min     -0.17
_refine_ls_extinction_method
                        'B-C type 1 Gaussian isotropic (Becker & Coppens, 1974)'
_refine_ls_extinction_coef       9E2(4)
_refine_ls_abs_structure_details     ?
_refine_ls_abs_structure_Flack     ?
_refine_ls_abs_structure_Rogers     ?
loop_
    _atom_type_symbol
    _atom_type_scat_dispersion_real
    _atom_type_scat_dispersion_imag
    _atom_type_scat_source
    C 0.0181 0.0091 'International Tables Vol C tables 4.2.6.8 and 6.1.1.1'
    H 0.0000 0.0000 'International Tables Vol C tables 4.2.6.8 and 6.1.1.1'
    F 0.0727 0.0534 'International Tables Vol C tables 4.2.6.8 and 6.1.1.1'
    N 0.0311 0.0180 'International Tables Vol C tables 4.2.6.8 and 6.1.1.1'
    O 0.0492 0.0322 'International Tables Vol C tables 4.2.6.8 and 6.1.1.1'
_computing_data_collection
;
CrysAlis PRO (Agilent, 2010)
;
_computing_cell_refinement
;
CrysAlis PRO (Agilent, 2010)
;
_computing_data_reduction
;
CrysAlis PRO (Agilent, 2010)
;
_computing_structure_solution     '<i>SUPERFLIP</i> (Palatinus & Chapuis, 2007)'
_computing_structure_refinement
                          '<i>JANA2006</i> (Pet\<r\'i\<cek <i>et al.</i>, 2006)'
_computing_molecular_graphics     'DIAMOND (Brandenburg & Putz, 2005)'
_computing_publication_material
                          '<i>JANA2006</i> (Pet\<r\'i\<cek <i>et al.</i>, 2006)'
loop_
    _atom_site_type_symbol
    _atom_site_label
    _atom_site_fract_x
    _atom_site_fract_y
    _atom_site_fract_z
    _atom_site_U_iso_or_equiv
    _atom_site_adp_type
    _atom_site_calc_flag
    _atom_site_refinement_flags
    _atom_site_occupancy
    _atom_site_symmetry_multiplicity
    _atom_site_disorder_assembly
    _atom_site_disorder_group
    F F1 0.58488(7) 0.98624(8) 0.11639(4) 0.0290(2) Uani d . 1 4 . .
    F F2 0.02275(8) 0.97367(8) 0.76918(5) 0.0339(3) Uani d . 1 4 . .
    O O1 0.37960(8) 0.95183(9) 0.53830(5) 0.0225(3) Uani d . 1 4 . .
    O O2 0.14871(8) 1.28848(8) 0.20259(5) 0.0238(3) Uani d . 1 4 . .
    N N1 0.25088(9) 1.23815(10) 0.36231(6) 0.0205(3) Uani d . 1 4 . .
    N N2 0.32537(9) 1.21463(10) 0.50457(5) 0.0193(3) Uani d . 1 4 . .
    C C1 0.30030(12) 1.22156(12) 0.59151(7) 0.0211(3) Uani d . 1 4 . .
    C C2 0.25940(11) 1.21368(11) 0.18359(7) 0.0203(3) Uani d . 1 4 . .
    C C3 0.45165(11) 1.05403(12) 0.21953(7) 0.0210(3) Uani d . 1 4 . .
    C C4 0.39919(12) 1.14642(12) 0.07918(7) 0.0245(3) Uani d . 1 4 . .
    C C5 0.33984(11) 1.12752(12) 0.24310(6) 0.0195(3) Uani d . 1 4 . .
    C C6 0.28663(11) 0.96039(12) 0.59366(7) 0.0196(3) Uani d . 1 4 . .
    C C7 0.24230(11) 1.08848(12) 0.62013(6) 0.0189(3) Uani d . 1 4 . .
    C C8 0.15072(11) 1.09088(12) 0.67872(7) 0.0217(3) Uani d . 1 4 . .
    C C9 0.40565(12) 1.33344(13) 0.48144(7) 0.0248(3) Uani d . 1 4 . .
    C C10 0.14906(12) 0.84193(13) 0.68378(7) 0.0239(3) Uani d . 1 4 . .
    C C11 0.29049(12) 1.22389(12) 0.10290(7) 0.0236(3) Uani d . 1 4 . .
    C C12 0.23894(11) 0.83887(12) 0.62461(7) 0.0222(3) Uani d . 1 4 . .
    C C13 0.36823(12) 1.33886(12) 0.38570(7) 0.0240(4) Uani d . 1 4 . .
    C C14 0.19724(11) 1.21598(12) 0.44037(6) 0.0206(3) Uani d . 1 4 . .
    C C15 0.47692(11) 1.06297(12) 0.13855(7) 0.0223(3) Uani d . 1 4 . .
    C C16 0.10847(12) 0.96840(13) 0.70989(7) 0.0241(4) Uani d . 1 4 . .
    C C17 0.30169(11) 1.10785(12) 0.32918(7) 0.0211(3) Uani d . 1 4 . .
    H H1c1 0.235801 1.295343 0.597024 0.0253 Uiso d . 1 4 . .
    H H2c1 0.386945 1.24408 0.627648 0.0253 Uiso d . 1 4 . .
    H H1c3 0.510721 0.997491 0.25954 0.0251 Uiso d . 1 4 . .
    H H1c4 0.419502 1.150888 0.023184 0.0294 Uiso d . 1 4 . .
    H H1c8 0.11748 1.177084 0.697131 0.026 Uiso d . 1 4 . .
    H H1c9 0.504952 1.316125 0.497307 0.0297 Uiso d . 1 4 . .
    H H2c9 0.372858 1.415883 0.504826 0.0297 Uiso d . 1 4 . .
    H H1c10 0.116351 0.758191 0.705713 0.0286 Uiso d . 1 4 . .
    H H1c11 0.236448 1.284933 0.063317 0.0283 Uiso d . 1 4 . .
    H H1c12 0.26825 0.751886 0.605019 0.0266 Uiso d . 1 4 . .
    H H1c13 0.335867 1.429715 0.368634 0.0288 Uiso d . 1 4 . .
    H H2c13 0.448556 1.310747 0.361506 0.0288 Uiso d . 1 4 . .
    H H1c14 0.151711 1.127692 0.438843 0.0247 Uiso d . 1 4 . .
    H H2c14 0.138427 1.292231 0.450322 0.0247 Uiso d . 1 4 . .
    H H1c17 0.229709 1.038565 0.326799 0.0253 Uiso d . 1 4 . .
    H H2c17 0.382737 1.074935 0.36675 0.0253 Uiso d . 1 4 . .
    H H2 0.1570(14) 1.2826(15) 0.2588(10) 0.0286 Uiso d . 1 4 . .
    H H1 0.3808(15) 1.0424(16) 0.5183(9) 0.027 Uiso d . 1 4 . .
loop_
    _atom_site_aniso_label
    _atom_site_aniso_U_11
    _atom_site_aniso_U_22
    _atom_site_aniso_U_33
    _atom_site_aniso_U_12
    _atom_site_aniso_U_13
    _atom_site_aniso_U_23
    _atom_site_aniso_type_symbol
    F1 0.0325(4) 0.0281(4) 0.0293(4) 0.0037(3) 0.0133(3) -0.0034(3) F
    F2 0.0408(4) 0.0331(5) 0.0338(4) 0.0006(3) 0.0235(3) 0.0031(3) F
    O1 0.0263(4) 0.0211(5) 0.0221(4) 0.0031(3) 0.0096(3) -0.0006(3) O
    O2 0.0268(4) 0.0238(5) 0.0209(4) 0.0045(3) 0.0038(3) 0.0029(3) O
    N1 0.0247(5) 0.0200(5) 0.0177(4) 0.0002(4) 0.0061(4) 0.0010(4) N
    N2 0.0211(4) 0.0196(5) 0.0177(5) -0.0005(4) 0.0045(3) 0.0005(3) N
    C1 0.0263(5) 0.0200(6) 0.0173(5) -0.0004(4) 0.0045(4) -0.0016(4) C
    C2 0.0231(5) 0.0168(6) 0.0207(5) -0.0026(4) 0.0027(4) -0.0006(4) C
    C3 0.0240(5) 0.0170(6) 0.0214(6) -0.0024(4) 0.0025(4) -0.0008(4) C
    C4 0.0313(6) 0.0247(6) 0.0183(5) -0.0058(5) 0.0067(4) -0.0015(4) C
    C5 0.0234(5) 0.0172(6) 0.0175(5) -0.0027(4) 0.0028(4) -0.0008(4) C
    C6 0.0191(5) 0.0235(6) 0.0155(5) 0.0010(4) 0.0011(4) -0.0003(4) C
    C7 0.0210(5) 0.0207(6) 0.0143(5) 0.0003(4) 0.0011(4) -0.0007(4) C
    C8 0.0250(5) 0.0221(6) 0.0183(5) 0.0029(5) 0.0046(4) -0.0010(4) C
    C9 0.0281(6) 0.0228(6) 0.0242(6) -0.0056(5) 0.0063(4) 0.0009(4) C
    C10 0.0266(6) 0.0227(6) 0.0222(6) -0.0022(5) 0.0038(4) 0.0035(4) C
    C11 0.0292(6) 0.0215(6) 0.0193(5) -0.0027(5) 0.0015(4) 0.0028(4) C
    C12 0.0261(6) 0.0199(6) 0.0201(5) 0.0020(4) 0.0022(4) -0.0014(4) C
    C13 0.0290(6) 0.0206(6) 0.0236(6) -0.0023(5) 0.0081(4) 0.0017(4) C
    C14 0.0212(5) 0.0221(6) 0.0189(5) 0.0012(4) 0.0044(4) 0.0013(4) C
    C15 0.0248(5) 0.0190(6) 0.0244(6) -0.0028(4) 0.0075(4) -0.0042(4) C
    C16 0.0245(5) 0.0295(7) 0.0199(5) -0.0006(5) 0.0081(4) 0.0005(5) C
    C17 0.0261(5) 0.0198(6) 0.0177(5) 0.0020(4) 0.0047(4) 0.0025(4) C
loop_
    _geom_bond_atom_site_label_1
    _geom_bond_atom_site_label_2
    _geom_bond_site_symmetry_1
    _geom_bond_site_symmetry_2
    _geom_bond_distance
    _geom_bond_publ_flag
    F1 C15 . . 1.3706(14) ?
    F2 C16 . . 1.3648(15) ?
    O1 C6 . . 1.3680(14) ?
    O1 H1 . . 0.937(16) ?
    O2 C2 . . 1.3628(14) ?
    O2 H2 . . 0.903(16) ?
    N1 C13 . . 1.4919(14) ?
    N1 C14 . . 1.4581(15) ?
    N1 C17 . . 1.4867(15) ?
    N2 C1 . . 1.4694(14) ?
    N2 C9 . . 1.4689(15) ?
    N2 C14 . . 1.4741(13) ?
    C1 C7 . . 1.5089(16) ?
    C1 H1c1 . . 0.96 ?
    C1 H2c1 . . 0.96 ?
    C2 C5 . . 1.4070(14) ?
    C2 C11 . . 1.3918(16) ?
    C3 C5 . . 1.3928(16) ?
    C3 C15 . . 1.3761(16) ?
    C3 H1c3 . . 0.96 ?
    C4 C11 . . 1.3902(17) ?
    C4 C15 . . 1.3789(15) ?
    C4 H1c4 . . 0.96 ?
    C5 C17 . . 1.5116(16) ?
    C6 C7 . . 1.4034(16) ?
    C6 C12 . . 1.3879(16) ?
    C7 C8 . . 1.3962(16) ?
    C8 C16 . . 1.3780(17) ?
    C8 H1c8 . . 0.96 ?
    C9 C13 . . 1.5348(15) ?
    C9 H1c9 . . 0.96 ?
    C9 H2c9 . . 0.96 ?
    C10 C12 . . 1.3916(17) ?
    C10 C16 . . 1.3750(17) ?
    C10 H1c10 . . 0.96 ?
    C11 H1c11 . . 0.96 ?
    C12 H1c12 . . 0.96 ?
    C13 H1c13 . . 0.96 ?
    C13 H2c13 . . 0.96 ?
    C14 H1c14 . . 0.96 ?
    C14 H2c14 . . 0.96 ?
    C17 H1c17 . . 0.96 ?
    C17 H2c17 . . 0.96 ?
loop_
    _geom_angle_atom_site_label_1
    _geom_angle_atom_site_label_2
    _geom_angle_atom_site_label_3
    _geom_angle_site_symmetry_1
    _geom_angle_site_symmetry_2
    _geom_angle_site_symmetry_3
    _geom_angle
    _geom_angle_publ_flag
    C6 O1 H1 . . . 102.5(10) ?
    C2 O2 H2 . . . 104.6(9) ?
    C13 N1 C14 . . . 103.64(8) ?
    C13 N1 C17 . . . 111.71(9) ?
    C14 N1 C17 . . . 111.82(9) ?
    C1 N2 C9 . . . 112.60(8) ?
    C1 N2 C14 . . . 115.28(9) ?
    C9 N2 C14 . . . 102.96(8) ?
    N2 C1 C7 . . . 112.49(9) ?
    N2 C1 H1c1 . . . 109.47 ?
    N2 C1 H2c1 . . . 109.47 ?
    C7 C1 H1c1 . . . 109.47 ?
    C7 C1 H2c1 . . . 109.47 ?
    H1c1 C1 H2c1 . . . 106.28 ?
    O2 C2 C5 . . . 121.43(10) ?
    O2 C2 C11 . . . 118.03(9) ?
    C5 C2 C11 . . . 120.53(10) ?
    C5 C3 C15 . . . 119.60(10) ?
    C5 C3 H1c3 . . . 120.2 ?
    C15 C3 H1c3 . . . 120.2 ?
    C11 C4 C15 . . . 117.95(11) ?
    C11 C4 H1c4 . . . 121.03 ?
    C15 C4 H1c4 . . . 121.03 ?
    C2 C5 C3 . . . 118.46(10) ?
    C2 C5 C17 . . . 121.24(10) ?
    C3 C5 C17 . . . 120.20(9) ?
    O1 C6 C7 . . . 121.16(10) ?
    O1 C6 C12 . . . 118.35(10) ?
    C7 C6 C12 . . . 120.48(10) ?
    C1 C7 C6 . . . 121.21(10) ?
    C1 C7 C8 . . . 120.01(10) ?
    C6 C7 C8 . . . 118.62(10) ?
    C7 C8 C16 . . . 119.41(11) ?
    C7 C8 H1c8 . . . 120.29 ?
    C16 C8 H1c8 . . . 120.29 ?
    N2 C9 C13 . . . 103.87(9) ?
    N2 C9 H1c9 . . . 109.47 ?
    N2 C9 H2c9 . . . 109.47 ?
    C13 C9 H1c9 . . . 109.47 ?
    C13 C9 H2c9 . . . 109.47 ?
    H1c9 C9 H2c9 . . . 114.55 ?
    C12 C10 C16 . . . 118.04(11) ?
    C12 C10 H1c10 . . . 120.98 ?
    C16 C10 H1c10 . . . 120.98 ?
    C2 C11 C4 . . . 120.53(10) ?
    C2 C11 H1c11 . . . 119.73 ?
    C4 C11 H1c11 . . . 119.73 ?
    C6 C12 C10 . . . 120.64(11) ?
    C6 C12 H1c12 . . . 119.68 ?
    C10 C12 H1c12 . . . 119.68 ?
    N1 C13 C9 . . . 105.99(9) ?
    N1 C13 H1c13 . . . 109.47 ?
    N1 C13 H2c13 . . . 109.47 ?
    C9 C13 H1c13 . . . 109.47 ?
    C9 C13 H2c13 . . . 109.47 ?
    H1c13 C13 H2c13 . . . 112.74 ?
    N1 C14 N2 . . . 103.95(8) ?
    N1 C14 H1c14 . . . 109.47 ?
    N1 C14 H2c14 . . . 109.47 ?
    N2 C14 H1c14 . . . 109.47 ?
    N2 C14 H2c14 . . . 109.47 ?
    H1c14 C14 H2c14 . . . 114.48 ?
    F1 C15 C3 . . . 118.37(9) ?
    F1 C15 C4 . . . 118.77(10) ?
    C3 C15 C4 . . . 122.85(11) ?
    F2 C16 C8 . . . 118.27(11) ?
    F2 C16 C10 . . . 118.96(11) ?
    C8 C16 C10 . . . 122.77(11) ?
    N1 C17 C5 . . . 111.70(9) ?
    N1 C17 H1c17 . . . 109.47 ?
    N1 C17 H2c17 . . . 109.47 ?
    C5 C17 H1c17 . . . 109.47 ?
    C5 C17 H2c17 . . . 109.47 ?
    H1c17 C17 H2c17 . . . 107.14 ?
loop_
    _geom_torsion_atom_site_label_1
    _geom_torsion_atom_site_label_2
    _geom_torsion_atom_site_label_3
    _geom_torsion_atom_site_label_4
    _geom_torsion_site_symmetry_1
    _geom_torsion_site_symmetry_2
    _geom_torsion_site_symmetry_3
    _geom_torsion_site_symmetry_4
    _geom_torsion
    _geom_torsion_publ_flag
    ? ? ? ? ? ? ? ? ? ?
loop_
    _geom_hbond_atom_site_label_D
    _geom_hbond_atom_site_label_H
    _geom_hbond_atom_site_label_A
    _geom_hbond_site_symmetry_D
    _geom_hbond_site_symmetry_H
    _geom_hbond_site_symmetry_A
    _geom_hbond_distance_DH
    _geom_hbond_distance_HA
    _geom_hbond_distance_DA
    _geom_hbond_angle_DHA
    _geom_hbond_publ_flag
    O1 H1 N2 . . . 0.937(16) 1.756(16) 2.6413(12) 156.2(14) y
    O2 H2 N1 . . . 0.903(16) 1.821(15) 2.6579(12) 153.2(13) y
    C11 H1c11 O1 . . 2_555 0.96 2.44 3.4001(13) 174.43 y
    C17 H2c17 O1 . . 3_676 0.96 2.55 3.4837(13) 166 y
