# Supplementary material for: 4,4′-Difluoro-2,2′-[imidazolidine-1,3-diylbis(methyl­ene)]diphenol
Source: Acta Crystallogr Sect E Struct Rep Online. 2012 Sep 29;68(Pt 10):o3043–4. doi: 10.1107/S1600536812040329 (PMC3470394; doi:10.1107/S1600536812040329)
Supplement: Supplementary file 2 [file e-68-o3043-Isup2.hkl]

#
# h,k,l, Fc-squared, Fo-squared, sigma(Fo-squared) and status flag
#
data_I
_shelx_title                             '   '
_shelx_refln_list_code                   4
_shelx_F_calc_maximum                    193.91
_exptl_crystal_F_000                     672
_reflns_d_resolution_high                0.8367

loop_
 _symmetry_equiv_pos_as_xyz
 'x, y, z'
 '-x+1/2, y+1/2, -z+1/2'
 '-x, -y, -z'
 'x+1/2, -y+1/2, z+1/2'

_cell_length_a                           9.5952(2)
_cell_length_b                           9.7018(2)
_cell_length_c                           16.2065(3)
_cell_angle_alpha                        90
_cell_angle_beta                         99.4807(17)
_cell_angle_gamma                        90

_shelx_F_squared_multiplier              1.000

loop_
 _refln_index_h
 _refln_index_k
 _refln_index_l
 _refln_F_squared_calc
 _refln_F_squared_meas
 _refln_F_squared_sigma
 _refln_observed_status
   2   0   0 12958.60 12334.50    33.31 o
   4   0   0   409.18   388.47     6.10 o
   6   0   0    48.46    60.67     1.32 o
   8   0   0   514.22   516.66     4.66 o
  10   0   0     7.44     5.29     0.80 o
   1   1   0  1794.60  1785.00     5.01 o
   2   1   0  6503.24  6355.66    14.16 o
   3   1   0   379.99   351.36     3.52 o
   4   1   0     6.99    12.83     0.90 o
   5   1   0    52.11    39.41     1.38 o
   6   1   0   292.08   324.11     2.17 o
   7   1   0   555.72   577.38     3.00 o
   8   1   0   112.09   119.99     1.76 o
   9   1   0     0.82     2.73     0.56 o
  10   1   0     0.32     0.71     0.42 <
  11   1   0     9.35     9.28     0.56 o
   0   2   0   774.23   693.29     5.69 o
   1   2   0  1255.95  1223.18     4.70 o
   2   2   0 20309.70 19445.40    41.19 o
   3   2   0   774.52   751.81     4.81 o
   4   2   0    76.32    92.22     2.19 o
   5   2   0   305.23   327.40     3.80 o
   6   2   0   100.26    96.69     1.23 o
   7   2   0   419.26   433.79     3.06 o
   8   2   0    16.60    14.31     0.79 o
   9   2   0    88.46    84.60     1.53 o
  10   2   0    69.17    69.31     1.28 o
  11   2   0    10.48    11.65     0.72 o
   1   3   0   455.35   399.17     3.17 o
   2   3   0   376.65   346.14     4.13 o
   3   3   0     2.31     7.71     0.70 o
   4   3   0  1130.50  1243.76     8.12 o
   5   3   0  1057.88  1108.96     4.06 o
   6   3   0     8.00     8.57     0.58 o
   7   3   0   100.48   101.51     1.59 o
   8   3   0   270.86   278.27     2.59 o
   9   3   0    40.31    43.25     1.16 o
  10   3   0     7.12     7.76     0.59 o
   0   4   0  4516.11  4426.17    23.86 o
   1   4   0    14.38    15.68     0.77 o
   2   4   0     1.79     3.53     0.66 o
   3   4   0   654.06   662.76     6.46 o
   4   4   0   825.26   838.79     4.31 o
   5   4   0     1.51     1.06     0.50 <
   6   4   0   139.79   150.47     1.79 o
   7   4   0     2.50     2.72     0.60 o
   8   4   0    11.30    11.62     0.79 o
   9   4   0   343.99   337.67     2.95 o
  10   4   0   103.34   106.08     1.56 o
   1   5   0     6.12     6.74     0.76 o
   2   5   0   977.59  1080.18     7.60 o
   3   5   0  1273.68  1334.67     5.68 o
   4   5   0   737.51   831.62     4.06 o
   5   5   0     7.47     7.26     0.88 o
   6   5   0   989.51   985.96     5.42 o
   7   5   0    10.89    11.71     0.86 o
   8   5   0    63.52    64.83     1.38 o
   9   5   0    11.72    12.64     0.61 o
  10   5   0    12.62    12.41     0.89 o
   0   6   0     4.90     5.64     0.71 o
   1   6   0     2.97     1.95     0.49 o
   2   6   0  1367.82  1393.28     5.37 o
   3   6   0   783.34   820.75     4.81 o
   4   6   0   814.89   851.86     4.71 o
   5   6   0   723.99   779.76     5.02 o
   6   6   0    84.22    89.81     1.75 o
   7   6   0    69.53    62.06     1.51 o
   8   6   0     9.79    10.52     0.66 o
   9   6   0    43.76    45.76     1.13 o
   1   7   0   483.31   480.07     3.49 o
   2   7   0   204.62   205.70     2.73 o
   3   7   0   177.69   158.22     2.42 o
   4   7   0   804.26   854.78     5.67 o
   5   7   0   310.04   298.85     3.54 o
   6   7   0    26.35    26.19     1.28 o
   7   7   0    65.26    75.29     1.69 o
   8   7   0    48.06    43.67     1.28 o
   9   7   0     4.66     4.83     1.34 o
   0   8   0    37.66    33.21     1.85 o
   1   8   0  3625.93  3707.40    10.88 o
   2   8   0    76.25    71.85     1.80 o
   3   8   0   737.03   777.86     5.47 o
   4   8   0     0.19     0.01     1.34 <
   5   8   0    32.12    36.25     2.36 o
   6   8   0    16.46    13.69     1.38 o
   7   8   0    13.65    12.56     1.11 o
   8   8   0    19.68    23.88     1.08 o
   1   9   0    74.72    75.53     2.21 o
   2   9   0   550.15   587.89     5.39 o
   3   9   0   860.65   896.78     5.51 o
   4   9   0    17.12    16.97     1.23 o
   5   9   0    11.08    10.00     1.30 o
   6   9   0    80.60    68.29     1.95 o
   7   9   0     6.60     5.10     0.90 o
   0  10   0   118.07   126.85     3.59 o
   1  10   0   616.24   653.38     5.72 o
   2  10   0   137.97   141.13     2.94 o
   3  10   0   140.91   142.61     3.06 o
   4  10   0    13.48    11.24     1.34 o
   5  10   0     1.92     1.23     1.00 <
   1  11   0   250.61   267.56     5.46 o
   2  11   0    25.18    21.07     1.60 o
   3  11   0   256.35   301.95     5.14 o
 -11   0   1    11.75    10.96     0.78 o
  -9   0   1    14.06     9.87     0.97 o
  -7   0   1   874.04   892.11     6.33 o
  -5   0   1    25.13    17.75     1.33 o
  -3   0   1  5132.58  4679.84    21.50 o
  -1   0   1  1495.91  1428.45     6.33 o
   1   0   1   480.83   478.68     4.91 o
   3   0   1    96.74   104.20     2.69 o
   5   0   1    82.64    82.02     2.41 o
   7   0   1     1.61     1.47     0.53 <
   9   0   1    17.67    17.05     1.15 o
  11   0   1    32.61    29.40     1.11 o
 -11   1   1     2.04     2.13     0.39 o
 -10   1   1    33.96    31.93     0.96 o
  -9   1   1   197.13   201.19     2.36 o
  -8   1   1  1083.66  1152.55     5.35 o
  -7   1   1   529.18   506.41     3.09 o
  -6   1   1   504.89   522.28     2.58 o
  -5   1   1   247.48   267.80     3.01 o
  -4   1   1     9.64    11.11     0.78 o
  -3   1   1   343.16   304.84     3.23 o
  -2   1   1   576.14   512.74     3.56 o
  -1   1   1  1371.27  1264.12     4.82 o
   0   1   1   763.68   745.48     2.69 o
   1   1   1  3032.06  2811.03     7.16 o
   2   1   1 18389.20 17803.10    44.10 o
   3   1   1     7.84    13.66     0.76 o
   4   1   1    24.91    26.28     1.10 o
   5   1   1    75.19    66.45     1.95 o
   6   1   1     9.93    11.06     0.54 o
   7   1   1     0.43     1.13     0.42 <
   8   1   1   224.96   241.36     2.34 o
   9   1   1    21.47    22.98     0.88 o
  10   1   1   148.96   155.37     2.06 o
  11   1   1     3.02     2.26     0.38 o
 -11   2   1    58.60    59.97     1.31 o
 -10   2   1   138.57   149.37     2.05 o
  -9   2   1    25.41    27.26     0.97 o
  -8   2   1   115.71   122.75     1.81 o
  -7   2   1   245.21   256.68     2.30 o
  -6   2   1   134.20   127.42     1.54 o
  -5   2   1    16.10    19.66     1.34 o
  -4   2   1  1907.79  1981.50     8.85 o
  -3   2   1   404.35   336.15     3.43 o
  -2   2   1  3291.41  3171.23    10.80 o
  -1   2   1 12651.70 12732.40    20.64 o
   0   2   1  5920.89  5874.59    13.49 o
   1   2   1  3532.38  3441.20     8.48 o
   2   2   1  3944.69  3858.73    10.74 o
   3   2   1     7.61    10.81     0.85 o
   4   2   1     7.82     6.13     0.80 o
   5   2   1   262.13   283.15     2.27 o
   6   2   1   164.95   171.86     1.60 o
   7   2   1   432.39   461.24     3.00 o
   8   2   1    18.65    17.29     0.88 o
   9   2   1   434.74   450.11     3.32 o
  10   2   1    21.97    23.24     0.83 o
  11   2   1    96.16    93.79     2.37 o
 -11   3   1    10.35     8.71     0.81 o
 -10   3   1   198.90   209.66     2.59 o
  -9   3   1   291.79   298.99     2.87 o
  -8   3   1   471.21   469.75     3.52 o
  -7   3   1   159.53   153.63     1.82 o
  -6   3   1     5.69     9.63     0.56 o
  -5   3   1   146.51   158.15     1.66 o
  -4   3   1    65.41   105.40     2.04 o
  -3   3   1   799.31   768.63     5.56 o
  -2   3   1   354.95   345.11     3.53 o
  -1   3   1  4873.55  4898.30    13.35 o
   0   3   1     0.32     1.30     0.41 o
   1   3   1   127.11   124.67     1.93 o
   2   3   1  2838.46  2859.60    10.39 o
   3   3   1  3446.64  3431.58    11.33 o
   4   3   1  2920.38  3109.15    16.38 o
   5   3   1   152.18   140.93     1.46 o
   6   3   1   521.07   465.14     2.75 o
   7   3   1    13.47    14.79     0.82 o
   8   3   1    54.24    56.13     1.27 o
   9   3   1     7.50     6.96     0.67 o
  10   3   1     1.25     2.18     0.50 o
 -10   4   1   132.20   145.98     1.93 o
  -9   4   1   206.09   215.90     2.49 o
  -8   4   1    17.39    15.01     0.84 o
  -7   4   1     0.57     0.35     0.57 <
  -6   4   1   628.78   642.63     3.71 o
  -5   4   1   168.15   187.21     2.20 o
  -4   4   1   344.09   414.64     3.41 o
  -3   4   1  3490.39  3587.85    15.01 o
  -2   4   1  3967.69  4432.98    13.99 o
  -1   4   1    34.45    40.87     1.21 o
   0   4   1  1089.43  1019.65     5.60 o
   1   4   1    16.27    18.31     0.95 o
   2   4   1  1165.05  1119.04     6.56 o
   3   4   1  1159.65  1166.46     8.38 o
   4   4   1     1.19     2.45     0.57 o
   5   4   1    12.96    14.23     0.67 o
   6   4   1   127.25   112.90     1.50 o
   7   4   1   352.02   368.63     3.13 o
   8   4   1   148.90   160.28     2.36 o
   9   4   1   347.55   352.49     3.16 o
  10   4   1     7.48     8.58     0.53 o
 -10   5   1    91.69    93.50     1.92 o
  -9   5   1     5.02     5.42     0.48 o
  -8   5   1     3.79     1.78     0.68 <
  -7   5   1   138.10   137.33     2.32 o
  -6   5   1   172.88   161.57     2.38 o
  -5   5   1    60.30    58.48     1.52 o
  -4   5   1    28.41    36.13     0.96 o
  -3   5   1  1311.74  1389.90     4.88 o
  -2   5   1   630.34   624.30     6.64 o
  -1   5   1   253.58   248.26     3.37 o
   0   5   1     8.86     9.90     0.81 o
   1   5   1   283.15   259.25     3.92 o
   2   5   1    12.76     7.56     0.95 o
   3   5   1   450.22   530.57     3.32 o
   4   5   1     9.07     8.29     0.65 o
   5   5   1   267.90   287.61     2.65 o
   6   5   1   622.09   636.82     4.44 o
   7   5   1     7.74     5.48     0.59 o
   8   5   1   158.16   157.90     1.96 o
   9   5   1     1.84     2.64     0.42 o
  10   5   1    19.27    19.94     1.10 o
  -9   6   1     1.90     1.51     0.42 o
  -8   6   1     7.37     9.06     0.67 o
  -7   6   1     2.33     1.78     0.56 o
  -6   6   1    22.01    23.62     1.12 o
  -5   6   1   174.61   180.87     2.65 o
  -4   6   1  1131.01  1093.04     5.23 o
  -3   6   1    56.09    53.16     1.25 o
  -2   6   1   645.97   672.60     3.54 o
  -1   6   1   425.60   429.18     2.93 o
   0   6   1   299.78   300.75     2.82 o
   1   6   1   238.69   262.38     2.64 o
   2   6   1     0.28     1.35     0.51 <
   3   6   1    80.39    78.35     1.61 o
   4   6   1  1034.57  1096.06     5.78 o
   5   6   1   604.96   608.67     4.31 o
   6   6   1   484.94   526.08     4.12 o
   7   6   1    41.99    38.29     1.19 o
   8   6   1   262.12   281.48     2.66 o
   9   6   1     7.56     9.05     0.60 o
  -9   7   1    20.67    17.62     1.11 o
  -8   7   1     1.44     1.67     0.55 o
  -7   7   1    86.51    89.80     1.93 o
  -6   7   1     1.81     4.15     0.75 o
  -5   7   1     0.76     2.44     0.97 <
  -4   7   1   196.18   166.38     2.86 o
  -3   7   1     3.05     4.70     0.84 o
  -2   7   1     0.16    -1.05     0.63 <
  -1   7   1   127.24   127.73     1.80 o
   0   7   1  1599.75  1582.82     6.18 o
   1   7   1  1852.42  1838.77     7.90 o
   2   7   1   351.30   341.33     3.47 o
   3   7   1   304.73   323.92     3.34 o
   4   7   1   822.30   826.76     5.54 o
   5   7   1   133.50   144.79     2.55 o
   6   7   1     4.12     3.80     0.91 o
   7   7   1     1.56     1.21     0.65 <
   8   7   1    30.76    30.03     1.15 o
  -8   8   1     3.03     3.77     0.57 o
  -7   8   1    17.69    12.99     1.22 o
  -6   8   1    42.46    45.93     2.30 o
  -5   8   1    36.93    37.27     1.96 o
  -4   8   1     0.91     3.26     1.33 <
  -3   8   1    54.25    50.46     1.66 o
  -2   8   1   704.31   720.09     5.03 o
  -1   8   1     8.26     7.51     0.84 o
   0   8   1   727.39   750.91     5.77 o
   1   8   1   354.38   354.37     3.76 o
   2   8   1   162.34   161.26     2.57 o
   3   8   1   712.25   738.75     5.23 o
   4   8   1   235.65   255.71     4.29 o
   5   8   1   500.80   520.23     6.72 o
   6   8   1   272.73   284.79     5.23 o
   7   8   1    45.87    44.03     1.84 o
   8   8   1   143.60   130.70     2.26 o
  -7   9   1    16.27    12.25     0.88 o
  -6   9   1    16.81    13.36     1.08 o
  -5   9   1     0.00     0.59     1.05 <
  -4   9   1   286.50   285.77     4.10 o
  -3   9   1    14.45    16.05     1.17 o
  -2   9   1    10.96    12.47     1.17 o
  -1   9   1    15.17    17.05     1.24 o
   0   9   1   147.31   153.76     2.81 o
   1   9   1   739.00   766.36     6.47 o
   2   9   1    31.44    29.72     1.22 o
   3   9   1   171.75   183.89     2.96 o
   4   9   1   209.30   217.85     3.54 o
   5   9   1     3.45     3.41     0.87 o
   6   9   1   250.76   241.48     3.91 o
  -5  10   1     1.11     1.50     0.57 <
  -4  10   1    21.65    20.91     1.63 o
  -3  10   1    13.04    14.32     1.26 o
  -2  10   1   142.99   133.02     3.12 o
  -1  10   1     2.60     3.73     1.02 o
   0  10   1   281.83   313.42     5.01 o
   1  10   1    49.87    46.76     1.96 o
   2  10   1    42.71    42.46     1.88 o
   3  10   1   200.84   212.45     4.06 o
   4  10   1    31.90    30.63     1.38 o
   5  10   1   175.38   188.20     6.01 o
  -3  11   1     8.14     8.65     1.04 o
  -2  11   1     8.61     6.44     0.77 o
  -1  11   1   271.10   283.13     4.49 o
   0  11   1   108.22   109.07     2.94 o
   1  11   1   141.60   145.26     4.07 o
   2  11   1    75.23    75.99     2.80 o
   3  11   1   158.65   165.55     3.82 o
 -10   0   2   263.44   278.68     4.14 o
  -8   0   2    27.70    19.47     1.16 o
  -6   0   2  4685.91  5040.44    13.06 o
  -4   0   2   169.75   182.07     3.60 o
  -2   0   2    15.25    18.11     0.90 o
   0   0   2  1751.80  1758.29     8.65 o
   2   0   2  4905.47  4593.12    16.06 o
   4   0   2  1038.75  1003.97     8.25 o
   6   0   2   248.02   279.96     2.76 o
   8   0   2   313.45   318.26     3.05 o
  10   0   2  1059.90  1127.14     8.14 o
 -11   1   2     7.56     6.35     0.45 o
 -10   1   2    18.49    19.04     0.75 o
  -9   1   2    38.47    39.03     1.13 o
  -8   1   2    39.08    39.74     1.23 o
  -7   1   2   401.43   427.77     3.09 o
  -6   1   2    14.89    15.00     0.59 o
  -5   1   2    62.02    85.61     1.90 o
  -4   1   2     1.23     1.61     0.53 o
  -3   1   2    35.10    31.99     1.09 o
  -2   1   2  1483.08  1375.65     6.14 o
  -1   1   2   854.82   810.35     6.10 o
   0   1   2     3.91     2.15     0.45 o
   1   1   2 11333.20 11261.80    19.88 o
   2   1   2   154.60   130.57     2.15 o
   3   1   2   377.07   401.82     3.31 o
   4   1   2    24.45    32.26     1.35 o
   5   1   2   186.71   166.71     2.24 o
   6   1   2   358.30   365.89     2.50 o
   7   1   2     6.16     5.74     0.46 o
   8   1   2    31.47    31.91     0.89 o
   9   1   2  1076.87  1123.24     5.11 o
  10   1   2    89.46    84.60     1.59 o
  11   1   2     8.15     9.57     1.05 o
 -11   2   2     0.10    -0.26     0.39 <
 -10   2   2   536.63   554.04     3.88 o
  -9   2   2     0.18     0.23     0.58 <
  -8   2   2    50.77    57.47     1.33 o
  -7   2   2   146.04   131.39     1.64 o
  -6   2   2    24.90    25.07     0.74 o
  -5   2   2    55.17    54.35     2.00 o
  -4   2   2  1450.75  1415.70     7.94 o
  -3   2   2   156.94   161.51     2.64 o
  -2   2   2   236.22   223.37     2.68 o
  -1   2   2   429.44   406.07     3.12 o
   0   2   2  3209.64  3078.55     8.65 o
   1   2   2  3202.20  3142.61     8.26 o
   2   2   2  2650.20  2579.23     8.75 o
   3   2   2     6.33     5.38     0.89 o
   4   2   2   433.23   352.40     4.22 o
   5   2   2     0.91     2.36     0.42 o
   6   2   2   472.83   467.36     2.81 o
   7   2   2     3.63     3.71     0.51 o
   8   2   2  1440.05  1496.71     5.88 o
   9   2   2    16.90    18.70     0.86 o
  10   2   2     1.18     1.86     0.49 o
 -11   3   2    40.72    39.68     1.23 o
 -10   3   2   296.35   317.51     3.48 o
  -9   3   2   164.05   176.81     2.34 o
  -8   3   2     0.04    -0.38     0.57 <
  -7   3   2   127.86   134.40     1.72 o
  -6   3   2    67.09    67.89     1.13 o
  -5   3   2    29.56    30.37     0.79 o
  -4   3   2  1261.67  1304.63     8.13 o
  -3   3   2   282.18   277.25     2.87 o
  -2   3   2   790.49   889.03     5.32 o
  -1   3   2  7387.24  7224.70    13.94 o
   0   3   2   229.69   200.85     2.14 o
   1   3   2    12.97     9.24     0.61 o
   2   3   2  5879.33  5815.53    13.75 o
   3   3   2   954.16   939.61     6.39 o
   4   3   2   247.30   272.34     3.66 o
   5   3   2   137.80   131.48     1.48 o
   6   3   2     0.00     0.33     0.42 <
   7   3   2   408.46   411.49     3.01 o
   8   3   2   439.23   461.37     3.50 o
   9   3   2    83.98    88.78     1.56 o
  10   3   2   147.88   144.17     1.72 o
 -10   4   2   129.73   128.19     1.97 o
  -9   4   2   127.72   135.16     2.01 o
  -8   4   2   287.18   288.59     3.31 o
  -7   4   2    60.83    58.73     1.35 o
  -6   4   2    24.52    28.76     0.94 o
  -5   4   2   424.39   403.10     2.96 o
  -4   4   2  1170.77  1350.61     5.28 o
  -3   4   2  3310.43  3464.19    11.98 o
  -2   4   2  2972.55  3239.74    11.97 o
  -1   4   2  6285.49  6460.39    17.42 o
   0   4   2     0.01     2.48     0.47 o
   1   4   2    61.48    66.57     1.73 o
   2   4   2   913.57   890.52     6.74 o
   3   4   2  3912.72  4054.73    18.71 o
   4   4   2  3039.06  3142.21     8.50 o
   5   4   2  1038.65  1083.51     4.22 o
   6   4   2  1454.91  1526.61     5.53 o
   7   4   2   664.93   687.87     3.89 o
   8   4   2   231.38   244.30     2.74 o
   9   4   2    87.57    87.57     1.53 o
  10   4   2   112.55   113.92     1.63 o
 -10   5   2   496.31   515.48     4.42 o
  -9   5   2    45.69    52.37     1.15 o
  -8   5   2   248.15   236.54     2.84 o
  -7   5   2    22.96    22.49     1.08 o
  -6   5   2   302.68   311.94     3.09 o
  -5   5   2   233.67   242.92     2.62 o
  -4   5   2   580.40   663.84     3.76 o
  -3   5   2   479.72   445.61     2.94 o
  -2   5   2   389.75   392.36     5.12 o
  -1   5   2   303.70   313.32     4.19 o
   0   5   2   247.31   260.26     3.23 o
   1   5   2   157.70   176.05     2.70 o
   2   5   2   356.84   387.87     3.28 o
   3   5   2   345.92   346.56     2.49 o
   4   5   2  1959.46  1993.64     6.66 o
   5   5   2    55.36    50.48     1.18 o
   6   5   2   364.19   356.17     2.96 o
   7   5   2     0.13     0.39     0.60 <
   8   5   2    94.47    92.78     1.59 o
   9   5   2    76.03    80.00     1.51 o
  -9   6   2    51.34    56.80     1.17 o
  -8   6   2    19.07    20.25     0.83 o
  -7   6   2   329.55   324.36     3.23 o
  -6   6   2   103.25    92.01     1.79 o
  -5   6   2    14.59    21.98     1.05 o
  -4   6   2     0.48     0.23     0.72 <
  -3   6   2   150.15   160.82     1.99 o
  -2   6   2   521.44   560.23     3.54 o
  -1   6   2   553.65   547.64     3.34 o
   0   6   2     7.15    11.16     0.65 o
   1   6   2   347.89   333.64     3.32 o
   2   6   2   373.82   369.80     3.13 o
   3   6   2    77.41    71.06     1.43 o
   4   6   2   165.59   175.84     2.20 o
   5   6   2  1981.47  1943.72     7.66 o
   6   6   2   171.36   177.50     2.66 o
   7   6   2   542.68   564.15     4.44 o
   8   6   2     7.44     9.78     0.74 o
   9   6   2    13.58    11.25     0.68 o
  -9   7   2     1.83     1.62     0.46 o
  -8   7   2   108.65   114.20     1.93 o
  -7   7   2    12.69    15.98     0.96 o
  -6   7   2    35.06    34.87     1.41 o
  -5   7   2   229.19   216.44     3.89 o
  -4   7   2    61.93    68.64     2.02 o
  -3   7   2   157.14   164.70     2.64 o
  -2   7   2     1.44     2.41     0.64 o
  -1   7   2   164.04   172.20     2.08 o
   0   7   2   672.71   673.30     3.93 o
   1   7   2     1.65     0.91     0.60 <
   2   7   2   357.21   360.51     3.77 o
   3   7   2   190.84   188.32     2.73 o
   4   7   2   469.15   479.78     4.42 o
   5   7   2   292.90   306.63     3.81 o
   6   7   2    69.03    66.28     1.79 o
   7   7   2    61.57    59.45     1.59 o
   8   7   2     0.59     0.33     0.46 <
  -8   8   2    11.28     5.88     0.78 o
  -7   8   2    63.70    58.84     1.86 o
  -6   8   2     4.93     4.74     1.05 o
  -5   8   2    19.90    17.09     1.51 o
  -4   8   2   171.11   186.69     3.26 o
  -3   8   2     1.09     1.87     0.89 <
  -2   8   2   129.84   126.10     2.41 o
  -1   8   2   104.76   103.63     2.01 o
   0   8   2   100.25    91.77     1.84 o
   1   8   2    90.67    91.39     1.68 o
   2   8   2     0.20    -0.77     0.84 <
   3   8   2     5.90     6.55     0.92 o
   4   8   2     0.00     0.12     1.25 <
   5   8   2   486.34   491.21     6.62 o
   6   8   2   125.22   110.35     2.72 o
   7   8   2   401.57   381.34     4.82 o
  -7   9   2   133.93   137.61     2.47 o
  -6   9   2   131.82   114.69     2.35 o
  -5   9   2     0.27    -1.14     1.19 <
  -4   9   2     0.00     0.66     1.12 <
  -3   9   2   763.70   801.99     5.78 o
  -2   9   2     7.29     8.73     0.96 o
  -1   9   2   376.12   376.88     4.17 o
   0   9   2   768.53   780.91     6.01 o
   1   9   2   351.65   342.44     4.14 o
   2   9   2   960.74  1015.02     5.83 o
   3   9   2     0.02    -1.02     0.99 <
   4   9   2    79.16    73.95     2.27 o
   5   9   2     0.57     1.07     0.98 <
   6   9   2    16.58    17.36     1.19 o
  -5  10   2    31.43    39.21     1.39 o
  -4  10   2   148.30   125.86     2.48 o
  -3  10   2     0.56     0.49     1.06 <
  -2  10   2   203.42   238.50     3.92 o
  -1  10   2     3.52     2.31     1.31 <
   0  10   2    22.68    25.66     1.73 o
   1  10   2   186.36   195.32     3.61 o
   2  10   2    27.54    34.59     2.08 o
   3  10   2   412.31   433.82     4.81 o
   4  10   2    10.24    15.96     1.55 o
   5  10   2    34.66    31.38     2.05 o
  -3  11   2    58.53    61.69     2.34 o
  -2  11   2   219.40   211.26     3.12 o
  -1  11   2     6.84     4.17     0.88 o
   0  11   2    20.45    20.08     1.42 o
   1  11   2    54.86    54.50     2.09 o
   2  11   2   127.29   119.66     3.38 o
   3  11   2     8.29    14.43     2.16 o
 -11   0   3   257.04   254.25     2.88 o
  -9   0   3    64.23    56.45     1.99 o
  -7   0   3    35.56    29.10     1.40 o
  -5   0   3   844.28   849.99     7.19 o
  -3   0   3    44.82    31.70     1.32 o
  -1   0   3  1868.13  1744.34    10.62 o
   1   0   3 12790.50 12510.80    34.93 o
   3   0   3  2190.45  2360.91    14.64 o
   5   0   3   381.34   294.45     3.85 o
   7   0   3    10.60     8.45     0.81 o
   9   0   3     9.11     7.29     0.94 o
 -11   1   3     0.11    -0.43     0.39 <
 -10   1   3     3.45     3.51     0.50 o
  -9   1   3   128.87   123.02     1.93 o
  -8   1   3    33.92    34.28     1.11 o
  -7   1   3     3.14     5.27     0.62 o
  -6   1   3     0.16     1.73     0.47 o
  -5   1   3    92.24    97.23     2.18 o
  -4   1   3    35.92    25.71     1.21 o
  -3   1   3   125.66   131.18     2.51 o
  -2   1   3  1011.31   926.86     4.32 o
  -1   1   3   156.77   174.65     2.93 o
   0   1   3    18.51    16.07     0.87 o
   1   1   3  5357.91  5202.54    12.50 o
   2   1   3 21315.20 21427.50    40.09 o
   3   1   3    37.99    47.12     1.49 o
   4   1   3   160.67   164.92     2.37 o
   5   1   3  1197.00  1240.50     4.68 o
   6   1   3     4.00     4.00     0.49 o
   7   1   3   376.98   382.30     2.74 o
   8   1   3     0.15     0.09     0.45 <
   9   1   3    66.81    68.60     1.35 o
  10   1   3    20.14    20.25     0.90 o
 -11   2   3    15.21    14.38     0.70 o
 -10   2   3    64.79    59.30     1.34 o
  -9   2   3   323.44   332.33     3.21 o
  -8   2   3   278.64   272.69     2.68 o
  -7   2   3   736.38   744.47     4.01 o
  -6   2   3   199.58   219.88     1.99 o
  -5   2   3  1988.90  2118.11     8.03 o
  -4   2   3     0.51     2.06     0.73 <
  -3   2   3   118.90    86.54     1.83 o
  -2   2   3    68.98    62.73     1.54 o
  -1   2   3     0.41     1.83     0.62 <
   0   2   3   102.62    92.20     1.59 o
   1   2   3  6005.15  5987.75    12.73 o
   2   2   3   197.64   166.47     3.23 o
   3   2   3    22.56    16.16     1.28 o
   4   2   3     0.02     0.71     0.76 <
   5   2   3   263.66   264.01     2.16 o
   6   2   3     0.31     0.19     0.47 <
   7   2   3    55.83    57.93     1.15 o
   8   2   3   328.53   345.11     2.78 o
   9   2   3    76.28    80.33     1.41 o
  10   2   3   100.80    97.36     1.46 o
 -11   3   3     0.18     0.28     0.41 <
 -10   3   3    95.97   106.91     1.81 o
  -9   3   3   291.38   307.60     2.97 o
  -8   3   3   618.84   599.24     4.30 o
  -7   3   3     0.31     1.01     0.60 <
  -6   3   3   326.89   329.90     2.60 o
  -5   3   3   424.28   470.29     2.96 o
  -4   3   3  3336.39  3313.81    13.33 o
  -3   3   3   157.41   173.92     2.65 o
  -2   3   3   124.00   127.31     2.50 o
  -1   3   3  5181.20  5175.96    15.24 o
   0   3   3  4119.12  3960.09     9.17 o
   1   3   3  1445.96  1497.55     6.46 o
   2   3   3  1176.32  1130.33     6.10 o
   3   3   3   174.42   174.64     3.17 o
   4   3   3   637.00   654.25     3.91 o
   5   3   3  1262.49  1339.45     4.87 o
   6   3   3    19.08    21.37     0.72 o
   7   3   3    99.43    97.50     1.57 o
   8   3   3   162.64   161.12     2.08 o
   9   3   3   281.66   279.98     2.48 o
  10   3   3    16.00    15.17     0.62 o
 -10   4   3    14.20    13.35     0.83 o
  -9   4   3   232.38   232.09     2.80 o
  -8   4   3     0.33     1.05     0.64 <
  -7   4   3    17.56    20.38     0.98 o
  -6   4   3    88.47    92.19     1.53 o
  -5   4   3    73.76    77.64     1.36 o
  -4   4   3  1452.65  1555.48     5.57 o
  -3   4   3  1797.67  1929.80     9.83 o
  -2   4   3    10.92    14.66     1.24 o
  -1   4   3     1.25     5.22     0.92 o
   0   4   3   732.78   690.13     4.49 o
   1   4   3    79.72    56.91     1.63 o
   2   4   3   177.63   154.37     2.73 o
   3   4   3   909.17   927.77     6.60 o
   4   4   3    10.56    10.61     0.76 o
   5   4   3   279.04   290.95     2.49 o
   6   4   3   536.45   571.28     3.44 o
   7   4   3   420.13   430.33     3.17 o
   8   4   3    19.22    17.69     0.79 o
   9   4   3    25.11    25.47     0.87 o
  10   4   3    23.78    22.94     0.87 o
 -10   5   3     0.64     0.64     0.41 <
  -9   5   3   286.95   319.43     2.77 o
  -8   5   3     0.09     0.27     0.58 <
  -7   5   3    65.02    65.34     1.60 o
  -6   5   3    41.04    47.84     1.22 o
  -5   5   3   342.85   340.73     2.78 o
  -4   5   3     0.68     2.04     0.60 o
  -3   5   3   127.03   165.51     1.77 o
  -2   5   3  2851.15  3159.06     9.41 o
  -1   5   3   245.15   303.08     4.02 o
   0   5   3  1014.79  1105.10     7.20 o
   1   5   3    12.55    17.27     1.26 o
   2   5   3   141.54   118.28     1.63 o
   3   5   3    57.79    53.51     1.12 o
   4   5   3   209.03   215.21     2.27 o
   5   5   3   336.90   373.04     3.30 o
   6   5   3    27.24    29.70     1.05 o
   7   5   3   438.81   441.74     3.79 o
   8   5   3   161.49   173.98     2.14 o
   9   5   3     0.95     0.85     0.41 <
  -9   6   3    91.90    79.50     1.39 o
  -8   6   3    38.01    31.68     1.04 o
  -7   6   3   142.12   137.15     2.29 o
  -6   6   3    21.22    25.79     1.03 o
  -5   6   3   312.62   346.24     3.29 o
  -4   6   3     0.03     0.58     0.60 <
  -3   6   3    30.43    41.86     1.19 o
  -2   6   3  2648.82  2779.86     7.30 o
  -1   6   3    20.28    18.51     0.72 o
   0   6   3    36.23    40.58     0.90 o
   1   6   3     5.77     7.68     0.59 o
   2   6   3   297.17   307.12     3.04 o
   3   6   3   428.74   447.06     3.44 o
   4   6   3   242.81   235.87     2.64 o
   5   6   3     0.90     2.36     0.91 <
   6   6   3   861.10   925.43     5.95 o
   7   6   3    70.90    64.53     1.59 o
   8   6   3    77.01    79.53     1.55 o
   9   6   3     1.01     1.78     0.45 o
  -9   7   3    53.44    42.87     1.48 o
  -8   7   3     0.77     1.12     0.54 <
  -7   7   3   242.95   237.35     3.30 o
  -6   7   3     1.63     1.77     0.91 <
  -5   7   3    33.44    36.51     1.90 o
  -4   7   3   337.48   374.69     4.26 o
  -3   7   3    32.08    34.28     1.30 o
  -2   7   3    54.49    54.90     1.32 o
  -1   7   3    32.65    28.34     1.01 o
   0   7   3   188.88   198.23     2.14 o
   1   7   3  2088.56  2146.06     8.12 o
   2   7   3     0.01     0.26     0.74 <
   3   7   3   298.16   300.64     3.79 o
   4   7   3     0.44     0.03     0.81 <
   5   7   3   117.04   125.17     2.39 o
   6   7   3    18.99    23.06     1.16 o
   7   7   3    52.52    46.41     1.33 o
   8   7   3    50.96    48.39     1.25 o
  -8   8   3    43.63    30.25     1.37 o
  -7   8   3    24.83    26.04     1.22 o
  -6   8   3   657.46   576.08     6.06 o
  -5   8   3    10.00     7.80     1.16 o
  -4   8   3     0.09     1.95     1.16 <
  -3   8   3    60.03    58.12     1.85 o
  -2   8   3    17.52    20.36     1.18 o
  -1   8   3    51.19    49.96     1.21 o
   0   8   3   243.20   235.86     2.72 o
   1   8   3   256.89   253.19     3.02 o
   2   8   3  1404.71  1477.72     8.20 o
   3   8   3    19.77    20.94     1.27 o
   4   8   3   379.57   429.77     5.00 o
   5   8   3   186.69   175.98     3.71 o
   6   8   3     1.41     2.43     1.09 <
   7   8   3    24.64    21.75     1.16 o
  -7   9   3     6.47     7.29     0.80 o
  -6   9   3   135.83   147.43     2.58 o
  -5   9   3    18.44    16.45     1.20 o
  -4   9   3    61.93    73.60     2.28 o
  -3   9   3    12.21    10.74     1.09 o
  -2   9   3   103.46   110.71     2.39 o
  -1   9   3    46.29    46.66     1.68 o
   0   9   3     0.26     1.24     0.86 <
   1   9   3    74.46    77.75     1.88 o
   2   9   3    31.23    34.63     1.67 o
   3   9   3    17.84    20.69     1.20 o
   4   9   3    29.34    29.26     1.67 o
   5   9   3     8.63     5.10     1.06 o
   6   9   3    14.80    11.83     1.00 o
  -5  10   3     4.45     4.16     0.68 o
  -4  10   3     1.32     1.41     0.53 <
  -3  10   3    17.46    17.97     1.16 o
  -2  10   3   258.91   274.26     3.64 o
  -1  10   3   172.08   179.63     3.91 o
   0  10   3    13.97    15.91     1.64 o
   1  10   3    18.87    19.46     1.75 o
   2  10   3    28.51    28.36     1.76 o
   3  10   3    39.63    46.48     2.03 o
   4  10   3     1.54     2.25     1.00 <
   5  10   3     6.62     7.80     1.91 o
  -3  11   3   119.52   115.78     4.97 o
  -2  11   3   140.89   163.24     3.22 o
  -1  11   3    95.65    84.13     2.43 o
   0  11   3   237.09   247.89     4.20 o
   1  11   3     3.41     4.21     0.89 o
   2  11   3    14.53    13.81     1.25 o
 -10   0   4    12.03    11.37     0.89 o
  -8   0   4     6.31     6.16     0.95 o
  -6   0   4  6041.49  6411.80    14.41 o
  -4   0   4   229.16   158.59     3.52 o
  -2   0   4   690.18   630.02     6.24 o
   0   0   4  2582.42  2600.63    15.81 o
   2   0   4 36090.20 37601.10    90.94 o
   4   0   4 12266.80 12742.20    33.85 o
   6   0   4   690.75   733.52     4.82 o
   8   0   4   281.55   292.63     3.66 o
  10   0   4     4.25     1.63     0.64 <
 -11   1   4   561.41   566.88     3.34 o
 -10   1   4    12.37    13.69     0.68 o
  -9   1   4    63.55    57.64     1.31 o
  -8   1   4     0.72     0.60     0.60 <
  -7   1   4   462.96   462.34     2.94 o
  -6   1   4    80.59    75.98     1.20 o
  -5   1   4    31.79    29.08     1.18 o
  -4   1   4   370.35   336.49     3.38 o
  -3   1   4   801.52   750.49     4.66 o
  -2   1   4   228.34   224.86     2.59 o
  -1   1   4  3640.27  3542.80    11.12 o
   0   1   4   528.83   495.32     3.84 o
   1   1   4   689.38   698.03     4.98 o
   2   1   4    54.44    39.66     1.53 o
   3   1   4  2038.21  2115.75    10.93 o
   4   1   4     6.01    12.34     0.93 o
   5   1   4     0.93     1.74     0.40 o
   6   1   4    24.50    18.76     0.79 o
   7   1   4    81.00    82.47     1.38 o
   8   1   4   182.72   215.36     2.08 o
   9   1   4   303.43   302.81     2.45 o
  10   1   4   423.91   438.62     2.89 o
 -11   2   4     0.13     0.42     0.38 <
 -10   2   4    94.62    93.65     1.59 o
  -9   2   4    39.32    36.50     1.32 o
  -8   2   4  1111.77  1123.03     5.18 o
  -7   2   4     0.01     0.49     0.52 <
  -6   2   4   353.49   373.36     2.82 o
  -5   2   4    82.46   106.69     1.45 o
  -4   2   4   625.03   674.59     5.25 o
  -3   2   4   556.88   567.22     4.26 o
  -2   2   4   161.01   153.40     2.15 o
  -1   2   4     9.68    14.30     1.32 o
   0   2   4   485.81   478.67     3.88 o
   1   2   4    52.58    33.95     1.40 o
   2   2   4   641.14   663.67     5.67 o
   3   2   4    30.54    21.01     1.27 o
   4   2   4  1345.41  1349.95     8.69 o
   5   2   4   380.81   396.21     2.71 o
   6   2   4   551.74   586.56     3.60 o
   7   2   4   399.53   399.40     3.03 o
   8   2   4     6.51     6.44     0.62 o
   9   2   4     0.06    -0.17     0.43 <
  10   2   4     2.93     3.08     0.41 o
 -11   3   4    20.62    15.39     0.94 o
 -10   3   4    91.61    97.10     1.84 o
  -9   3   4    52.45    55.60     1.59 o
  -8   3   4    10.22    13.66     0.93 o
  -7   3   4   228.78   215.75     2.65 o
  -6   3   4    65.49    64.82     1.33 o
  -5   3   4    88.85   105.43     1.49 o
  -4   3   4   226.12   249.26     3.84 o
  -3   3   4  1353.59  1584.23     7.36 o
  -2   3   4    69.04    70.29     1.62 o
  -1   3   4  2088.82  2091.52     8.43 o
   0   3   4   197.18   205.79     2.73 o
   1   3   4  1594.78  1625.90     6.99 o
   2   3   4   566.59   556.31     5.56 o
   3   3   4   213.43   203.14     3.39 o
   4   3   4    44.30    46.32     1.11 o
   5   3   4    20.38    18.38     0.79 o
   6   3   4   200.68   228.78     2.18 o
   7   3   4    13.10    13.22     0.74 o
   8   3   4     9.95     9.01     0.66 o
   9   3   4   122.24   125.15     1.47 o
  10   3   4     3.67     3.29     0.40 o
 -10   4   4    43.23    51.33     1.51 o
  -9   4   4   895.10   903.08     5.28 o
  -8   4   4   298.78   333.97     3.18 o
  -7   4   4   501.23   499.07     3.90 o
  -6   4   4   491.24   489.79     3.43 o
  -5   4   4    44.91    52.32     1.10 o
  -4   4   4   242.95   235.26     2.07 o
  -3   4   4   111.49   118.31     2.52 o
  -2   4   4   182.93   206.34     2.94 o
  -1   4   4  1615.36  1809.87     8.68 o
   0   4   4     0.00     1.20     0.61 <
   1   4   4     5.34     6.32     0.82 o
   2   4   4   339.10   301.19     4.57 o
   3   4   4    78.38    90.52     1.53 o
   4   4   4   129.87   120.00     1.67 o
   5   4   4    27.59    25.04     0.95 o
   6   4   4   205.69   192.26     2.29 o
   7   4   4   241.88   267.35     2.58 o
   8   4   4     5.07     6.15     0.63 o
   9   4   4     1.20     0.60     0.45 <
 -10   5   4   114.88   117.25     1.93 o
  -9   5   4   280.27   287.17     3.09 o
  -8   5   4     0.19     0.18     0.53 <
  -7   5   4    12.58     9.93     0.77 o
  -6   5   4     0.56    -0.81     0.50 <
  -5   5   4   447.50   480.00     3.27 o
  -4   5   4    26.88    18.53     0.80 o
  -3   5   4   429.91   418.33     2.78 o
  -2   5   4   190.25   182.40     1.97 o
  -1   5   4   484.20   497.26     5.54 o
   0   5   4  1617.67  1713.77     8.57 o
   1   5   4   272.34   295.40     2.49 o
   2   5   4     8.81     8.12     0.60 o
   3   5   4    41.71    61.31     1.13 o
   4   5   4    52.64    54.93     1.38 o
   5   5   4   124.18   124.77     2.03 o
   6   5   4   130.15   154.03     2.15 o
   7   5   4   408.37   418.63     3.21 o
   8   5   4    13.30    13.24     0.72 o
   9   5   4     1.26     1.82     0.40 o
  -9   6   4   250.27   250.52     2.39 o
  -8   6   4     5.88     4.77     0.60 o
  -7   6   4     0.39     0.72     0.59 <
  -6   6   4    50.56    56.92     1.42 o
  -5   6   4   318.22   332.36     3.27 o
  -4   6   4   297.70   304.67     3.05 o
  -3   6   4     0.71     0.98     0.75 <
  -2   6   4     9.77    12.20     0.77 o
  -1   6   4  1682.81  1822.18     5.62 o
   0   6   4   150.69   162.63     1.81 o
   1   6   4    20.24    17.38     0.68 o
   2   6   4   240.46   245.75     2.67 o
   3   6   4   607.39   659.63     4.29 o
   4   6   4  1078.69  1040.29     5.81 o
   5   6   4   233.33   232.64     2.93 o
   6   6   4     9.54     6.33     0.76 o
   7   6   4    76.58    85.72     1.64 o
   8   6   4    34.20    34.25     0.94 o
   9   6   4     6.33     7.57     1.09 o
  -9   7   4    27.54    22.48     1.09 o
  -8   7   4     0.75    -0.43     0.50 <
  -7   7   4    11.98    14.93     0.99 o
  -6   7   4   381.04   380.91     5.06 o
  -5   7   4     0.09     1.20     0.89 <
  -4   7   4    94.08    65.60     1.87 o
  -3   7   4     2.29     1.48     0.79 <
  -2   7   4    16.04    21.01     1.03 o
  -1   7   4    74.66    72.88     1.62 o
   0   7   4   471.12   504.33     3.46 o
   1   7   4   274.65   259.06     3.40 o
   2   7   4    38.94    42.15     1.38 o
   3   7   4     0.29     1.64     0.93 <
   4   7   4   198.35   205.74     2.81 o
   5   7   4   958.11   953.44     5.81 o
   6   7   4    77.87    79.11     1.76 o
   7   7   4     0.90     1.37     0.54 <
   8   7   4    72.67    66.43     1.48 o
  -8   8   4    34.41    37.63     1.45 o
  -7   8   4     6.01     6.56     0.81 o
  -6   8   4    34.48    28.87     1.51 o
  -5   8   4    38.28    55.09     2.38 o
  -4   8   4     7.87     5.17     1.00 o
  -3   8   4   124.51   118.44     2.46 o
  -2   8   4    27.70    21.95     1.13 o
  -1   8   4   166.25   172.78     2.14 o
   0   8   4    95.56    85.46     1.80 o
   1   8   4   659.90   679.22     5.56 o
   2   8   4     3.48     3.45     0.69 o
   3   8   4  2438.52  2592.11    11.54 o
   4   8   4    95.57    97.31     2.36 o
   5   8   4   402.54   411.51     5.12 o
   6   8   4   488.57   472.48     5.71 o
   7   8   4   115.79   132.35     3.13 o
  -7   9   4    18.74    25.77     1.26 o
  -6   9   4    21.47    16.93     1.17 o
  -5   9   4    17.86    23.45     1.36 o
  -4   9   4   149.01   131.12     2.52 o
  -3   9   4    22.10    18.84     1.30 o
  -2   9   4    34.62    35.16     1.50 o
  -1   9   4     9.75     8.97     0.89 o
   0   9   4   116.71   113.10     2.41 o
   1   9   4     3.82     3.72     0.64 o
   2   9   4    15.93    16.13     1.10 o
   3   9   4     3.88     3.03     0.90 o
   4   9   4    53.71    60.21     2.00 o
   5   9   4     0.02    -0.15     1.00 <
   6   9   4    20.09    16.18     1.16 o
  -5  10   4    31.08    32.52     1.50 o
  -4  10   4   140.92   139.46     2.26 o
  -3  10   4     2.68     0.98     0.52 <
  -2  10   4    58.79    58.98     1.76 o
  -1  10   4    44.15    44.78     1.74 o
   0  10   4     1.40     0.81     0.62 <
   1  10   4    40.12    40.39     1.57 o
   2  10   4    55.78    57.86     2.29 o
   3  10   4     3.20     4.43     1.17 o
   4  10   4     0.04     1.32     0.78 <
  -3  11   4    19.19    12.36     1.64 o
  -2  11   4    84.05    89.79     2.35 o
  -1  11   4     7.14    17.14     1.51 o
   0  11   4    44.39    48.12     1.88 o
   1  11   4   129.77   139.35     2.99 o
   2  11   4     2.80     1.19     0.93 <
 -11   0   5     3.17     1.67     0.51 o
  -9   0   5   165.30   174.95     2.76 o
  -7   0   5    72.04    80.61     2.19 o
  -5   0   5   352.36   387.15     8.49 o
  -3   0   5   327.92   342.31     4.46 o
  -1   0   5  2481.44  2479.32    11.06 o
   1   0   5   874.01   885.71     7.00 o
   3   0   5    78.31    93.28     2.64 o
   5   0   5   225.51   244.08     2.62 o
   7   0   5    47.68    40.40     1.35 o
   9   0   5   130.54   147.57     2.40 o
 -11   1   5    45.39    43.22     0.95 o
 -10   1   5     1.42     0.81     0.49 <
  -9   1   5   350.76   340.76     2.99 o
  -8   1   5    71.66    71.08     1.41 o
  -7   1   5     4.99     4.18     0.57 o
  -6   1   5    82.62   106.30     1.38 o
  -5   1   5  1711.50  1738.42     7.77 o
  -4   1   5  1777.11  1994.42     8.04 o
  -3   1   5    38.50    31.32     1.11 o
  -2   1   5    25.08    24.94     0.96 o
  -1   1   5   288.23   275.28     3.05 o
   0   1   5   957.86   910.26     6.29 o
   1   1   5   447.55   421.86     4.11 o
   2   1   5   228.13   209.74     3.22 o
   3   1   5   109.82    99.92     2.10 o
   4   1   5  6578.77  6774.05    14.37 o
   5   1   5   249.13   284.86     2.25 o
   6   1   5     0.97     2.83     0.45 o
   7   1   5    82.51    89.66     1.53 o
   8   1   5     2.89     3.57     0.52 o
   9   1   5   356.28   373.10     2.59 o
  10   1   5   161.37   160.02     1.62 o
 -11   2   5   276.86   264.98     2.67 o
 -10   2   5    32.89    28.03     1.00 o
  -9   2   5    12.71    11.44     0.97 o
  -8   2   5   115.60   115.54     2.13 o
  -7   2   5   186.81   193.13     2.20 o
  -6   2   5    19.37    22.17     0.85 o
  -5   2   5     6.12     6.85     0.57 o
  -4   2   5   235.06   261.26     2.94 o
  -3   2   5   126.18   114.11     1.96 o
  -2   2   5     0.08     0.80     0.55 <
  -1   2   5    38.92    42.05     1.74 o
   0   2   5   770.66   816.62     6.24 o
   1   2   5   142.32    96.10     2.19 o
   2   2   5   342.12   361.03     3.96 o
   3   2   5  3072.68  3255.56    13.49 o
   4   2   5  1203.14  1286.47     5.42 o
   5   2   5   654.07   632.99     3.33 o
   6   2   5    38.98    33.76     0.97 o
   7   2   5    81.85    77.71     1.34 o
   8   2   5    19.05    20.82     0.72 o
   9   2   5     5.04     6.89     0.50 o
  10   2   5     3.81     3.86     0.52 o
 -11   3   5     5.95     5.75     0.78 o
 -10   3   5    54.54    62.68     1.36 o
  -9   3   5     7.57     5.12     0.81 o
  -8   3   5     6.67     5.53     0.74 o
  -7   3   5    83.53    98.18     1.70 o
  -6   3   5   326.17   339.12     2.70 o
  -5   3   5   134.89   135.78     1.58 o
  -4   3   5   134.74   146.72     1.84 o
  -3   3   5   424.68   450.39     4.03 o
  -2   3   5   101.14   106.21     2.25 o
  -1   3   5   440.60   419.35     4.02 o
   0   3   5   166.17   200.87     2.75 o
   1   3   5   580.17   546.40     4.73 o
   2   3   5     0.16     1.55     0.93 <
   3   3   5   802.29   850.13     6.07 o
   4   3   5    24.76    39.73     1.09 o
   5   3   5    93.20    87.99     1.43 o
   6   3   5  2522.61  2657.10     7.39 o
   7   3   5    26.35    24.38     0.86 o
   8   3   5    85.43    88.63     1.34 o
   9   3   5     0.01    -0.32     0.38 <
  10   3   5    63.00    67.82     2.09 o
 -10   4   5   171.61   177.45     2.24 o
  -9   4   5  1157.64  1150.16     5.79 o
  -8   4   5  1148.34  1227.48     6.05 o
  -7   4   5   795.49   796.78     4.81 o
  -6   4   5   326.89   341.19     2.94 o
  -5   4   5    73.01    65.56     1.22 o
  -4   4   5     7.57    11.28     0.67 o
  -3   4   5    13.38     9.40     1.01 o
  -2   4   5    31.42    38.13     1.65 o
  -1   4   5    60.63   135.21     2.63 o
   0   4   5  2151.69  2259.95     9.77 o
   1   4   5  3001.11  3177.26    12.41 o
   2   4   5   137.57   206.91     2.47 o
   3   4   5   232.63   227.88     2.09 o
   4   4   5    21.02    18.84     0.80 o
   5   4   5     8.53     6.17     0.74 o
   6   4   5    42.43    44.41     1.25 o
   7   4   5    53.96    55.55     1.22 o
   8   4   5    38.11    37.93     1.08 o
   9   4   5     7.70    10.40     0.58 o
 -10   5   5     0.11     0.22     0.36 <
  -9   5   5     4.35     3.97     0.56 o
  -8   5   5    25.03    30.97     1.09 o
  -7   5   5   574.78   554.92     4.07 o
  -6   5   5     2.48     2.82     0.56 o
  -5   5   5    38.07    42.17     1.25 o
  -4   5   5   265.66   260.18     2.84 o
  -3   5   5     4.26    16.94     0.88 o
  -2   5   5    82.75    84.60     1.26 o
  -1   5   5    98.32   115.95     1.52 o
   0   5   5   297.76   295.55     2.67 o
   1   5   5   469.81   519.21     2.98 o
   2   5   5    33.55    25.75     0.85 o
   3   5   5    33.27    36.60     1.03 o
   4   5   5  1235.23  1239.08     5.60 o
   5   5   5   685.54   697.52     4.56 o
   6   5   5     1.23     1.22     0.67 <
   7   5   5   205.93   210.84     2.27 o
   8   5   5     3.92     3.80     0.50 o
   9   5   5     1.14     0.80     0.44 <
  -9   6   5     6.77     8.32     0.58 o
  -8   6   5    28.79    41.58     1.17 o
  -7   6   5   417.57   403.19     3.56 o
  -6   6   5    26.28    27.90     1.07 o
  -5   6   5    11.97    13.30     0.84 o
  -4   6   5    11.24    11.38     1.01 o
  -3   6   5   143.26   148.59     2.22 o
  -2   6   5   301.58   333.66     2.61 o
  -1   6   5   941.68   986.19     4.51 o
   0   6   5   117.32   106.14     1.60 o
   1   6   5    29.41    33.48     0.98 o
   2   6   5    77.02    63.72     1.41 o
   3   6   5   145.36   146.53     2.10 o
   4   6   5    79.42    79.68     1.71 o
   5   6   5   258.27   262.52     3.18 o
   6   6   5     6.66     9.24     0.82 o
   7   6   5     0.24     1.03     0.51 <
   8   6   5   161.80   182.94     2.01 o
  -8   7   5     3.71     5.20     0.69 o
  -7   7   5    24.62    22.74     1.07 o
  -6   7   5   375.98   359.38     4.78 o
  -5   7   5   742.04   720.99     5.45 o
  -4   7   5     0.11     0.60     0.90 <
  -3   7   5    59.42    79.26     1.69 o
  -2   7   5   494.29   509.30     3.95 o
  -1   7   5     1.92     4.09     0.73 o
   0   7   5    30.91    37.35     0.98 o
   1   7   5    35.12    31.37     1.55 o
   2   7   5   367.39   360.60     4.02 o
   3   7   5   647.97   697.02     5.52 o
   4   7   5    88.93    85.89     2.11 o
   5   7   5   200.46   221.11     3.04 o
   6   7   5   465.60   458.39     3.88 o
   7   7   5   230.57   234.88     2.76 o
   8   7   5     6.66     4.97     0.94 o
  -8   8   5     7.45     6.75     0.74 o
  -7   8   5    66.45    69.31     1.87 o
  -6   8   5   245.33   278.27     3.54 o
  -5   8   5   171.60   175.72     3.25 o
  -4   8   5     2.82     1.42     0.90 <
  -3   8   5   318.00   314.10     3.62 o
  -2   8   5    71.07    69.64     1.74 o
  -1   8   5    50.56    54.49     1.42 o
   0   8   5   299.86   295.49     3.84 o
   1   8   5    28.98    32.97     1.68 o
   2   8   5   655.44   686.03     5.61 o
   3   8   5   117.92   123.56     2.95 o
   4   8   5     8.57    11.26     1.27 o
   5   8   5    70.31    70.07     2.36 o
   6   8   5   331.99   352.41     4.26 o
   7   8   5    78.28    71.00     2.03 o
  -6   9   5   135.99   129.76     2.55 o
  -5   9   5   288.24   242.36     4.08 o
  -4   9   5    72.86    76.37     2.15 o
  -3   9   5    75.22   100.59     2.45 o
  -2   9   5    23.68    25.69     1.14 o
  -1   9   5     4.67     5.04     0.78 o
   0   9   5   112.76   117.44     2.54 o
   1   9   5   166.91   155.51     2.00 o
   2   9   5    11.58    14.59     0.93 o
   3   9   5   375.87   394.89     4.12 o
   4   9   5    68.74    65.23     1.89 o
   5   9   5   140.50   130.04     2.64 o
   6   9   5    78.17    85.46     2.60 o
  -5  10   5     8.92    15.44     1.43 o
  -4  10   5    23.96    23.70     1.24 o
  -3  10   5    60.26    72.76     1.91 o
  -2  10   5    17.34    17.46     0.94 o
  -1  10   5   173.80   180.76     2.75 o
   0  10   5   107.35   114.26     2.41 o
   1  10   5    16.56    12.13     1.14 o
   2  10   5   303.54   308.49     4.14 o
   3  10   5    93.86    96.10     2.04 o
   4  10   5     5.81     8.19     1.02 o
  -2  11   5     5.22     7.84     0.99 o
  -1  11   5    25.63    36.05     1.97 o
   0  11   5     3.66     4.12     0.78 o
   1  11   5    10.38    10.22     0.95 o
 -10   0   6   356.65   382.08     3.77 o
  -8   0   6   278.78   294.96     3.44 o
  -6   0   6    29.14    28.29     1.22 o
  -4   0   6  2493.54  2519.46    13.92 o
  -2   0   6  1574.56  1489.06    12.91 o
   0   0   6   184.63   150.16     4.08 o
   2   0   6    20.15    15.72     1.40 o
   4   0   6    63.54    71.08     1.45 o
   6   0   6   166.05   176.79     2.78 o
   8   0   6     3.23     2.03     0.86 <
  10   0   6   105.38   101.30     2.46 o
 -11   1   6    11.71    11.32     0.65 o
 -10   1   6   670.64   689.69     3.64 o
  -9   1   6   324.24   334.78     3.05 o
  -8   1   6   178.63   178.94     2.42 o
  -7   1   6   886.48   910.33     5.22 o
  -6   1   6     7.06    11.98     0.75 o
  -5   1   6  1456.65  1549.67     5.92 o
  -4   1   6     9.40     4.76     0.67 o
  -3   1   6  1305.84  1299.28     6.13 o
  -2   1   6   221.33   250.20     2.78 o
  -1   1   6   455.90   476.52     4.92 o
   0   1   6   756.53   748.03     7.66 o
   1   1   6     7.73     3.18     0.67 o
   2   1   6   257.77   233.55     3.13 o
   3   1   6  6818.88  7082.86    17.42 o
   4   1   6   135.76   139.23     1.47 o
   5   1   6     2.88     4.74     0.50 o
   6   1   6   124.20   113.14     1.59 o
   7   1   6    80.99    75.25     1.37 o
   8   1   6   192.73   187.79     1.92 o
   9   1   6    50.12    47.06     0.94 o
  10   1   6   213.44   213.40     2.76 o
 -11   2   6    51.99    50.57     1.30 o
 -10   2   6   132.19   137.72     1.90 o
  -9   2   6     2.86     2.18     0.65 o
  -8   2   6    96.62   107.26     2.19 o
  -7   2   6     1.82     1.88     0.66 <
  -6   2   6   118.14   122.83     1.67 o
  -5   2   6     2.99     4.68     0.47 o
  -4   2   6  1367.12  1464.78     7.81 o
  -3   2   6  1205.44  1276.87     6.58 o
  -2   2   6  4099.26  4017.99    10.27 o
  -1   2   6     2.21     0.86     0.77 <
   0   2   6   963.64  1019.25     6.76 o
   1   2   6    12.97    21.22     1.03 o
   2   2   6   642.80   699.88     5.76 o
   3   2   6   191.77   199.90     2.91 o
   4   2   6    45.12    40.12     0.98 o
   5   2   6   138.22   143.05     1.62 o
   6   2   6     0.12     0.00     0.46 <
   7   2   6   183.33   195.58     1.97 o
   8   2   6     5.91     6.24     0.51 o
   9   2   6    67.38    76.16     1.21 o
 -10   3   6   277.11   288.72     2.83 o
  -9   3   6    47.56    37.87     1.32 o
  -8   3   6  1892.53  1928.69     8.01 o
  -7   3   6   931.15   928.41     4.96 o
  -6   3   6   560.34   526.73     3.41 o
  -5   3   6     0.02     1.54     0.43 o
  -4   3   6   103.40    84.86     1.14 o
  -3   3   6   142.54   141.86     2.58 o
  -2   3   6    35.33    40.31     1.53 o
  -1   3   6   133.95   145.67     2.40 o
   0   3   6   435.81   463.23     4.48 o
   1   3   6  3309.98  3407.82    12.76 o
   2   3   6  1055.17  1140.03     8.41 o
   3   3   6   540.22   540.63     3.19 o
   4   3   6    20.42    16.67     0.81 o
   5   3   6   179.05   179.47     2.16 o
   6   3   6     3.99     7.03     0.61 o
   7   3   6     0.61     1.15     0.52 <
   8   3   6   103.62   101.57     1.40 o
   9   3   6     0.10     0.34     0.39 <
 -10   4   6    48.26    46.95     1.22 o
  -9   4   6    10.79     7.48     0.80 o
  -8   4   6    98.00    90.82     1.80 o
  -7   4   6   176.40   162.83     2.05 o
  -6   4   6   188.87   202.57     2.19 o
  -5   4   6    77.17    73.18     1.27 o
  -4   4   6  1141.27  1188.54     4.72 o
  -3   4   6   223.99   220.30     2.28 o
  -2   4   6   133.28   121.43     1.95 o
  -1   4   6    14.95    22.67     1.46 o
   0   4   6   518.62   525.41     4.82 o
   1   4   6  1230.68  1287.01     4.79 o
   2   4   6     0.72     0.65     0.48 <
   3   4   6    15.35    15.93     0.79 o
   4   4   6    46.46    40.15     1.08 o
   5   4   6     0.53     1.48     0.62 <
   6   4   6     0.66     0.71     0.57 <
   7   4   6   577.28   633.98     3.86 o
   8   4   6   123.70   122.59     1.65 o
   9   4   6    80.09    79.18     1.41 o
 -10   5   6    98.64   104.34     2.00 o
  -9   5   6    50.53    43.53     1.14 o
  -8   5   6   227.16   237.88     2.77 o
  -7   5   6  1671.95  1647.23     7.17 o
  -6   5   6    18.47    17.76     0.92 o
  -5   5   6   359.88   370.33     3.31 o
  -4   5   6    23.98    24.29     0.82 o
  -3   5   6   112.91   120.38     1.72 o
  -2   5   6    71.21    69.27     1.10 o
  -1   5   6    28.07    24.12     0.83 o
   0   5   6    25.03    23.90     0.89 o
   1   5   6    43.44    56.36     1.01 o
   2   5   6    74.96    77.37     1.44 o
   3   5   6     0.38     0.87     0.60 <
   4   5   6   288.39   275.85     2.67 o
   5   5   6   295.14   295.84     2.82 o
   6   5   6     0.46     0.71     0.55 <
   7   5   6     2.40     2.42     0.49 o
   8   5   6    48.66    49.37     1.17 o
   9   5   6    89.70    95.17     4.04 o
  -9   6   6    47.84    35.57     1.04 o
  -8   6   6    48.89    44.67     1.19 o
  -7   6   6   150.21   149.61     2.02 o
  -6   6   6    52.18    58.47     1.41 o
  -5   6   6     2.72     0.20     0.63 <
  -4   6   6    19.40    15.90     0.81 o
  -3   6   6   144.13   127.89     1.92 o
  -2   6   6   184.72   181.77     2.15 o
  -1   6   6   181.48   196.63     2.34 o
   0   6   6   289.83   321.50     2.84 o
   1   6   6    51.55    55.46     1.32 o
   2   6   6    32.05    33.55     1.17 o
   3   6   6   139.19   153.54     2.32 o
   4   6   6    11.81    11.65     1.04 o
   5   6   6    17.02    21.42     1.24 o
   6   6   6     0.29    -0.22     0.58 <
   7   6   6     8.89    10.46     0.72 o
   8   6   6    11.60    14.68     0.77 o
  -8   7   6    70.31    72.60     1.85 o
  -7   7   6   100.23    84.78     2.04 o
  -6   7   6    24.22    19.07     1.17 o
  -5   7   6   154.11   136.12     2.34 o
  -4   7   6    52.49    41.64     1.44 o
  -3   7   6    15.22     9.85     0.76 o
  -2   7   6    51.85    54.86     1.52 o
  -1   7   6   447.41   459.95     3.57 o
   0   7   6    61.10    59.22     1.32 o
   1   7   6     1.07     0.41     0.98 <
   2   7   6    28.80    29.53     1.55 o
   3   7   6   217.26   201.26     2.80 o
   4   7   6   560.39   596.65     4.90 o
   5   7   6     0.17     0.09     0.76 <
   6   7   6     1.26     1.30     0.62 <
   7   7   6     3.32     1.72     0.43 o
  -7   8   6     9.54    12.28     0.81 o
  -6   8   6    27.48    23.98     1.17 o
  -5   8   6     0.00     1.62     0.75 <
  -4   8   6    19.91    13.45     0.98 o
  -3   8   6    49.97    33.37     1.36 o
  -2   8   6    61.81    52.86     1.58 o
  -1   8   6    61.64    66.52     1.72 o
   0   8   6   155.07   158.52     2.84 o
   1   8   6    77.91    77.82     1.97 o
   2   8   6    26.73    22.97     1.07 o
   3   8   6   142.87   133.39     2.85 o
   4   8   6   112.19   120.59     2.98 o
   5   8   6   188.13   222.63     3.39 o
   6   8   6    11.29    10.87     0.95 o
  -6   9   6   123.21   126.70     2.69 o
  -5   9   6    75.75    70.18     2.09 o
  -4   9   6   229.62   218.95     4.16 o
  -3   9   6     8.78     9.91     0.93 o
  -2   9   6    69.19    73.91     1.71 o
  -1   9   6    60.28    60.21     1.53 o
   0   9   6   104.17   107.29     2.17 o
   1   9   6     0.13     1.52     0.58 <
   2   9   6    24.78    23.62     1.04 o
   3   9   6   228.70   242.49     3.13 o
   4   9   6   446.21   471.40     4.42 o
   5   9   6   105.17   107.62     2.24 o
  -5  10   6    15.51     8.03     1.50 o
  -4  10   6     6.39     6.86     0.67 o
  -3  10   6   116.88   104.13     2.18 o
  -2  10   6     0.09     0.72     0.58 <
  -1  10   6    43.21    43.18     1.25 o
   0  10   6   100.81   113.83     2.05 o
   1  10   6    52.45    45.58     1.48 o
   2  10   6   125.57   128.95     2.15 o
   3  10   6    26.32    29.23     1.03 o
  -1  11   6    12.02    17.90     1.94 o
 -11   0   7   144.82   146.44     3.08 o
  -9   0   7   489.20   489.66     4.72 o
  -7   0   7   156.12   168.40     3.20 o
  -5   0   7  1767.14  1900.96     8.67 o
  -3   0   7  6857.98  7260.55    31.44 o
  -1   0   7  1354.11  1579.69    10.62 o
   1   0   7    56.46    49.52     3.07 o
   3   0   7    18.28    17.52     0.96 o
   5   0   7  4665.97  4856.95    11.99 o
   7   0   7     2.99     2.28     0.77 <
   9   0   7    75.56    71.14     1.53 o
 -11   1   7   257.35   262.70     2.63 o
 -10   1   7   415.15   411.38     3.02 o
  -9   1   7     4.87     4.38     0.61 o
  -8   1   7   131.80   150.68     2.26 o
  -7   1   7     0.00     0.55     0.81 <
  -6   1   7    15.95    15.09     0.98 o
  -5   1   7    42.58    40.89     1.00 o
  -4   1   7   261.61   239.86     3.15 o
  -3   1   7   106.54   144.02     2.14 o
  -2   1   7   184.10   175.66     2.07 o
  -1   1   7  3455.69  3811.10    13.01 o
   0   1   7    12.86    12.98     0.97 o
   1   1   7  1423.86  1438.89     7.15 o
   2   1   7   136.79   133.30     2.31 o
   3   1   7   996.91  1079.79     4.64 o
   4   1   7   909.75   881.49     3.57 o
   5   1   7   182.88   195.30     1.88 o
   6   1   7     5.61     7.65     0.65 o
   7   1   7   372.40   386.69     3.13 o
   8   1   7     6.67     7.43     0.57 o
   9   1   7   145.28   155.66     1.64 o
 -11   2   7    47.57    52.28     1.39 o
 -10   2   7    23.73    24.06     0.90 o
  -9   2   7   129.66   130.47     2.04 o
  -8   2   7     7.27    11.58     0.92 o
  -7   2   7   149.52   179.75     2.77 o
  -6   2   7   219.63   205.67     2.58 o
  -5   2   7     2.15     2.15     0.55 o
  -4   2   7   107.38   127.97     1.62 o
  -3   2   7    25.33    40.00     1.25 o
  -2   2   7   906.00   926.78     5.08 o
  -1   2   7   888.41   895.13     6.09 o
   0   2   7     9.87     9.72     1.05 o
   1   2   7   381.92   352.65     3.56 o
   2   2   7    15.95    23.33     1.24 o
   3   2   7    71.54    63.16     1.07 o
   4   2   7   167.14   148.90     1.89 o
   5   2   7   762.83   762.86     4.14 o
   6   2   7     0.88     0.98     0.54 <
   7   2   7     0.23     1.68     0.52 o
   8   2   7    23.32    27.77     0.80 o
   9   2   7     6.51     5.76     0.47 o
 -10   3   7   324.94   344.89     3.14 o
  -9   3   7   258.02   273.68     2.88 o
  -8   3   7   719.95   744.63     4.92 o
  -7   3   7   113.26   124.60     1.92 o
  -6   3   7   858.79   844.46     4.70 o
  -5   3   7     0.16     2.72     0.52 o
  -4   3   7   163.25   187.39     1.64 o
  -3   3   7   344.48   371.58     2.63 o
  -2   3   7   263.00   289.31     3.41 o
  -1   3   7   425.60   425.74     4.36 o
   0   3   7    27.24    39.42     1.85 o
   1   3   7   296.99   301.42     4.11 o
   2   3   7   493.40   481.17     2.84 o
   3   3   7    78.84    81.82     1.30 o
   4   3   7    53.53    55.87     1.19 o
   5   3   7     1.43     1.04     0.57 <
   6   3   7    14.21    15.00     0.81 o
   7   3   7    10.13    11.39     0.84 o
   8   3   7   128.04   129.32     1.76 o
   9   3   7   132.42   139.48     1.65 o
 -10   4   7    21.09    18.04     0.80 o
  -9   4   7     8.70     6.97     0.74 o
  -8   4   7    19.18    17.48     0.96 o
  -7   4   7    14.51    18.04     0.91 o
  -6   4   7   683.24   660.82     3.87 o
  -5   4   7    58.14    50.13     1.23 o
  -4   4   7   824.47   885.38     4.05 o
  -3   4   7   509.42   537.09     2.76 o
  -2   4   7    91.34   119.07     1.38 o
  -1   4   7     2.48     1.80     0.40 o
   0   4   7    33.36    40.77     0.91 o
   1   4   7  1496.49  1547.21     4.93 o
   2   4   7   296.99   317.63     2.36 o
   3   4   7   405.20   426.11     3.15 o
   4   4   7    32.97    35.87     1.11 o
   5   4   7   263.57   264.13     2.63 o
   6   4   7    99.54   101.62     1.73 o
   7   4   7    96.73    97.93     1.69 o
   8   4   7     2.04     2.68     0.47 o
   9   4   7    30.74    30.77     1.05 o
 -10   5   7    40.07    45.82     1.50 o
  -9   5   7   135.43   145.01     1.88 o
  -8   5   7     0.19     0.36     0.56 <
  -7   5   7  1202.13  1296.12     6.76 o
  -6   5   7     4.18     4.30     0.72 o
  -5   5   7   484.19   478.73     3.52 o
  -4   5   7   723.74   726.86     4.19 o
  -3   5   7   129.40   125.96     1.52 o
  -2   5   7   286.57   307.29     2.10 o
  -1   5   7    25.56    20.23     0.76 o
   0   5   7   275.27   301.68     2.44 o
   1   5   7  1279.99  1364.10     5.28 o
   2   5   7     2.06     1.47     0.61 <
   3   5   7   666.52   639.79     4.15 o
   4   5   7    47.40    41.98     1.20 o
   5   5   7    34.30    41.97     1.21 o
   6   5   7   116.86   110.91     1.75 o
   7   5   7   124.81   137.00     1.79 o
   8   5   7    13.52    13.95     0.68 o
  -9   6   7     2.36     1.20     0.40 <
  -8   6   7    40.55    43.21     1.23 o
  -7   6   7     7.48     4.60     0.69 o
  -6   6   7   465.26   489.67     4.00 o
  -5   6   7     1.49     5.31     0.69 o
  -4   6   7     9.40     6.52     0.63 o
  -3   6   7   113.33   107.49     1.59 o
  -2   6   7   139.38   139.40     1.85 o
  -1   6   7    12.16    12.31     0.71 o
   0   6   7    18.85    18.51     0.79 o
   1   6   7     7.05     9.64     0.80 o
   2   6   7    39.57    45.12     1.26 o
   3   6   7   213.40   232.74     2.62 o
   4   6   7   589.43   609.49     4.92 o
   5   6   7   250.90   269.54     3.11 o
   6   6   7     2.17     2.67     0.60 o
   7   6   7    36.07    33.99     1.00 o
   8   6   7   159.22   171.71     2.94 o
  -8   7   7     9.81    10.91     0.79 o
  -7   7   7     0.84     3.76     0.65 o
  -6   7   7    72.79    73.35     1.97 o
  -5   7   7     4.96     4.65     0.78 o
  -4   7   7    56.06    45.98     1.40 o
  -3   7   7     5.16     5.97     0.64 o
  -2   7   7    88.29    77.81     1.63 o
  -1   7   7   141.79   149.78     2.05 o
   0   7   7    45.60    53.12     1.22 o
   1   7   7    31.26    34.16     1.38 o
   2   7   7     5.80     8.71     1.07 o
   3   7   7   580.37   625.15     6.01 o
   4   7   7    29.76    28.36     1.32 o
   5   7   7   321.88   346.43     3.24 o
   6   7   7    73.63    69.06     1.52 o
   7   7   7     0.78     0.91     0.45 <
  -7   8   7    15.84    18.14     1.07 o
  -6   8   7     1.88     0.31     0.64 <
  -5   8   7     8.43     6.39     0.82 o
  -4   8   7  1830.31  1773.43     8.73 o
  -3   8   7   104.67   113.25     2.11 o
  -2   8   7   579.50   503.32     4.31 o
  -1   8   7     4.18     5.72     0.76 o
   0   8   7     3.40     3.67     0.85 o
   1   8   7     0.07    -0.52     0.54 <
   2   8   7     4.83     1.91     0.90 <
   3   8   7   233.01   228.53     4.11 o
   4   8   7   445.68   489.23     5.25 o
   5   8   7    28.52    32.67     1.35 o
   6   8   7   375.89   408.77     4.60 o
  -6   9   7     4.18     2.94     0.92 o
  -5   9   7     7.13    10.51     1.27 o
  -4   9   7   113.19   114.76     2.68 o
  -3   9   7   133.79   130.33     2.33 o
  -2   9   7    42.25    45.61     1.25 o
  -1   9   7     2.14     2.50     0.65 o
   0   9   7    14.60    12.06     0.90 o
   1   9   7    30.44    30.46     1.09 o
   2   9   7    59.67    60.61     1.47 o
   3   9   7   192.18   186.87     2.87 o
   4   9   7    31.21    31.95     1.24 o
   5   9   7     7.18     6.12     1.17 o
  -4  10   7    39.25    40.91     1.44 o
  -3  10   7    39.60    35.41     1.30 o
  -2  10   7    53.19    52.82     1.60 o
  -1  10   7    65.42    63.86     1.38 o
   0  10   7     0.85     1.98     0.52 o
   1  10   7   427.44   422.88     4.59 o
   2  10   7    92.59    85.39     1.72 o
   3  10   7    15.21    14.96     1.92 o
 -10   0   8    30.07    28.23     1.11 o
  -8   0   8     0.26     0.21     0.78 <
  -6   0   8   984.23  1030.27     8.70 o
  -4   0   8   540.72   655.02     5.35 o
  -2   0   8   227.62   222.03     3.49 o
   0   0   8  1684.09  1738.23    11.57 o
   2   0   8   259.46   225.50     3.40 o
   4   0   8  1541.20  1555.68     7.15 o
   6   0   8  2402.32  2473.45    10.22 o
   8   0   8   132.40   145.89     2.57 o
 -11   1   8    40.30    39.06     1.33 o
 -10   1   8    56.90    56.81     1.20 o
  -9   1   8   574.05   569.48     3.79 o
  -8   1   8   177.40   176.50     2.74 o
  -7   1   8     0.27     1.96     0.71 <
  -6   1   8    11.37    18.75     1.01 o
  -5   1   8    38.97    44.70     1.08 o
  -4   1   8   465.15   459.84     3.08 o
  -3   1   8  1605.92  1690.88     8.35 o
  -2   1   8  4540.05  4917.47    13.30 o
  -1   1   8   597.78   703.78     5.01 o
   0   1   8  3131.91  3415.94    13.33 o
   1   1   8     9.13     6.05     1.08 o
   2   1   8   428.26   459.72     3.47 o
   3   1   8   196.41   172.85     1.62 o
   4   1   8   309.39   343.35     2.44 o
   5   1   8   133.11   134.55     1.67 o
   6   1   8     5.84     7.67     0.67 o
   7   1   8    18.48    17.77     0.79 o
   8   1   8    25.62    29.76     0.90 o
   9   1   8     3.18     2.71     0.38 o
 -10   2   8     9.47    10.45     0.64 o
  -9   2   8    51.51    50.77     1.40 o
  -8   2   8   449.48   469.29     3.97 o
  -7   2   8    17.28    16.32     0.98 o
  -6   2   8   223.24   220.94     2.55 o
  -5   2   8     0.19     1.52     0.53 <
  -4   2   8     4.82     8.22     0.55 o
  -3   2   8  1043.77  1160.79     4.51 o
  -2   2   8   110.78   115.95     1.91 o
  -1   2   8   330.28   342.16     4.96 o
   0   2   8   497.57   472.63     4.87 o
   1   2   8   114.33   140.90     2.52 o
   2   2   8   968.77   955.82     3.61 o
   3   2   8   478.92   478.13     2.94 o
   4   2   8    57.11    65.99     1.30 o
   5   2   8   129.63   125.78     1.83 o
   6   2   8    89.12    88.65     1.67 o
   7   2   8   126.48   123.60     1.65 o
   8   2   8   219.60   243.65     2.24 o
   9   2   8    20.75    20.84     0.82 o
 -10   3   8    77.72    77.37     1.54 o
  -9   3   8   165.04   171.67     2.48 o
  -8   3   8   113.56   124.32     2.19 o
  -7   3   8   328.78   335.88     3.65 o
  -6   3   8    52.89    48.48     1.27 o
  -5   3   8  1008.64   978.89     4.76 o
  -4   3   8   774.27   846.27     3.58 o
  -3   3   8     6.05     7.99     0.45 o
  -2   3   8   625.15   690.99     3.50 o
  -1   3   8    58.24    52.21     1.13 o
   0   3   8    95.02   102.36     1.29 o
   1   3   8   405.93   372.55     2.46 o
   2   3   8   383.70   373.11     2.38 o
   3   3   8    82.14    81.19     1.31 o
   4   3   8   110.01   114.85     1.71 o
   5   3   8   365.09   348.81     3.21 o
   6   3   8    73.21    69.23     1.47 o
   7   3   8    83.61    86.56     1.59 o
   8   3   8    63.18    57.99     1.13 o
   9   3   8   142.91   143.76     2.30 o
 -10   4   8   181.55   190.01     2.34 o
  -9   4   8    11.62    10.67     0.82 o
  -8   4   8    14.85    13.07     0.91 o
  -7   4   8   684.31   701.22     4.59 o
  -6   4   8   610.28   613.70     4.37 o
  -5   4   8  2823.41  2907.93     8.33 o
  -4   4   8    40.32    36.95     0.92 o
  -3   4   8    12.63    11.31     0.52 o
  -2   4   8    46.69    56.13     0.94 o
  -1   4   8    61.77    53.45     0.96 o
   0   4   8   164.57   162.71     1.56 o
   1   4   8   131.09   131.84     1.49 o
   2   4   8  1143.91  1187.44     5.06 o
   3   4   8     0.00     1.37     0.64 <
   4   4   8     8.01     6.39     0.69 o
   5   4   8    10.96     6.20     0.62 o
   6   4   8   285.29   288.55     2.70 o
   7   4   8   293.06   303.02     2.84 o
   8   4   8    54.70    49.27     1.07 o
  -9   5   8     0.58     0.90     0.55 <
  -8   5   8    10.39     6.97     0.72 o
  -7   5   8   546.95   548.64     4.41 o
  -6   5   8     0.12     1.72     0.70 <
  -5   5   8     0.05     0.80     0.66 <
  -4   5   8    59.34    56.44     1.19 o
  -3   5   8   471.12   481.75     2.91 o
  -2   5   8   274.67   273.60     2.09 o
  -1   5   8    25.50    23.37     0.75 o
   0   5   8   104.79    91.80     1.39 o
   1   5   8     3.81     3.64     0.64 o
   2   5   8   188.95   211.60     2.65 o
   3   5   8    34.42    39.37     1.20 o
   4   5   8    64.55    50.28     1.34 o
   5   5   8     9.80    10.16     0.76 o
   6   5   8    35.58    41.30     1.15 o
   7   5   8   220.55   207.94     2.11 o
   8   5   8    41.34    46.22     1.25 o
  -9   6   8    17.40    16.72     1.07 o
  -8   6   8     0.14     0.07     0.49 <
  -7   6   8    40.03    46.08     1.37 o
  -6   6   8    23.12    16.31     0.95 o
  -5   6   8    32.61    32.19     1.22 o
  -4   6   8     4.65     4.75     0.71 o
  -3   6   8   784.92   819.26     4.28 o
  -2   6   8    20.36    19.12     0.82 o
  -1   6   8    88.83    80.84     1.57 o
   0   6   8   110.35   108.64     1.74 o
   1   6   8   166.62   166.63     2.41 o
   2   6   8    81.04    81.31     1.76 o
   3   6   8    13.02     9.13     0.91 o
   4   6   8   285.97   276.25     3.27 o
   5   6   8   277.21   312.61     3.03 o
   6   6   8    15.35    11.85     0.73 o
   7   6   8     0.65     0.08     0.40 <
  -8   7   8   117.33   131.40     2.21 o
  -7   7   8     3.74     2.10     0.61 o
  -6   7   8     8.45     8.16     0.83 o
  -5   7   8   869.25   888.53     5.65 o
  -4   7   8   301.57   271.65     3.11 o
  -3   7   8    66.75    56.85     1.46 o
  -2   7   8   289.70   252.04     2.67 o
  -1   7   8    19.28    16.61     0.77 o
   0   7   8     8.00     7.15     0.68 o
   1   7   8     0.89     1.51     0.66 <
   2   7   8   575.09   575.84     5.28 o
   3   7   8   109.61   103.67     2.68 o
   4   7   8     0.42     1.74     0.97 <
   5   7   8    39.33    40.16     1.21 o
   6   7   8    84.25    86.94     1.72 o
  -7   8   8     4.87     3.04     0.59 o
  -6   8   8    33.88    31.80     1.39 o
  -5   8   8   186.33   177.13     2.87 o
  -4   8   8   186.45   190.49     3.15 o
  -3   8   8     0.68     1.88     0.76 <
  -2   8   8     0.02    -0.39     0.59 <
  -1   8   8     0.70     3.98     0.60 o
   0   8   8    54.22    55.01     1.73 o
   1   8   8    98.24    97.96     2.28 o
   2   8   8   126.50   110.29     2.22 o
   3   8   8   105.44   102.85     2.74 o
   4   8   8     7.40     6.53     0.86 o
   5   8   8   503.92   530.05     4.19 o
  -6   9   8     6.85     5.95     0.77 o
  -5   9   8    23.79    24.60     1.50 o
  -4   9   8     0.10     0.73     0.67 <
  -3   9   8   352.01   345.01     3.76 o
  -2   9   8    98.66    82.03     1.78 o
  -1   9   8   245.40   235.07     2.62 o
   0   9   8     8.87     9.28     0.83 o
   1   9   8     0.37     0.16     0.71 <
   2   9   8     3.47     3.70     0.65 o
   3   9   8     9.42     8.67     1.05 o
   4   9   8    24.16    26.48     1.14 o
  -4  10   8   175.03   175.74     5.52 o
  -3  10   8   330.33   324.11     4.27 o
  -2  10   8    52.32    42.11     1.50 o
  -1  10   8    31.78    29.01     1.18 o
   0  10   8    69.80    62.79     1.67 o
   1  10   8   150.29   149.88     2.66 o
   2  10   8    78.78    72.14     2.09 o
  -9   0   9    82.48    72.16     2.04 o
  -7   0   9  1569.53  1500.88    10.18 o
  -5   0   9   533.27   577.70     4.88 o
  -3   0   9   516.31   538.18     4.17 o
  -1   0   9   178.12   204.01     4.53 o
   1   0   9    64.17    60.93     1.45 o
   3   0   9   168.46   195.03     2.34 o
   5   0   9   450.07   454.41     4.32 o
   7   0   9    78.62    96.43     2.45 o
   9   0   9    16.25    18.69     1.38 o
 -10   1   9    15.67    13.08     0.66 o
  -9   1   9   211.78   207.81     2.32 o
  -8   1   9   264.18   285.73     2.84 o
  -7   1   9   516.04   495.51     3.89 o
  -6   1   9   495.08   530.56     3.76 o
  -5   1   9     3.10     3.93     0.57 o
  -4   1   9    36.79    48.89     0.97 o
  -3   1   9   804.51   809.23     3.12 o
  -2   1   9  4305.83  4473.03     9.93 o
  -1   1   9   456.55   481.85     4.49 o
   0   1   9  2445.12  2459.50     8.24 o
   1   1   9   218.40   206.89     1.84 o
   2   1   9     2.34     7.17     0.50 o
   3   1   9    41.16    52.39     1.03 o
   4   1   9   429.78   432.51     3.02 o
   5   1   9    21.83    16.88     0.74 o
   6   1   9   958.80   988.96     5.03 o
   7   1   9     8.36     5.73     0.59 o
   8   1   9     9.34     6.53     0.55 o
   9   1   9     0.06     0.77     0.39 <
 -10   2   9    46.92    49.15     1.05 o
  -9   2   9    16.33    18.65     0.96 o
  -8   2   9    42.22    45.61     1.51 o
  -7   2   9   220.05   207.91     2.64 o
  -6   2   9   736.24   760.95     4.50 o
  -5   2   9   175.40   166.84     1.92 o
  -4   2   9    53.39    57.20     1.15 o
  -3   2   9   726.96   769.39     3.11 o
  -2   2   9   270.68   287.52     2.04 o
  -1   2   9   830.41   826.53     3.43 o
   0   2   9     0.91     1.58     0.40 o
   1   2   9   821.93   912.52     3.40 o
   2   2   9    72.92    72.42     1.13 o
   3   2   9  1030.13  1056.18     4.44 o
   4   2   9     0.13     1.49     0.52 <
   5   2   9   426.63   455.43     3.46 o
   6   2   9    93.33    89.35     1.64 o
   7   2   9     5.27     6.12     0.62 o
   8   2   9     0.25     0.08     0.42 <
 -10   3   9    88.98    93.17     1.41 o
  -9   3   9     7.67     8.53     0.71 o
  -8   3   9    17.19    17.59     0.93 o
  -7   3   9   235.28   234.16     2.94 o
  -6   3   9   151.78   157.41     2.35 o
  -5   3   9    74.09    74.17     1.43 o
  -4   3   9   193.95   186.52     1.81 o
  -3   3   9    77.73    79.89     1.11 o
  -2   3   9    51.14    48.37     0.95 o
  -1   3   9   105.52   116.61     1.46 o
   0   3   9   258.19   236.86     1.87 o
   1   3   9    36.94    44.46     0.96 o
   2   3   9   668.06   701.71     3.53 o
   3   3   9     4.24     3.05     0.53 o
   4   3   9   118.00   111.38     1.78 o
   5   3   9     7.92    10.38     0.77 o
   6   3   9    58.25    58.52     1.33 o
   7   3   9    14.51    10.79     0.69 o
   8   3   9     2.88     3.98     0.46 o
 -10   4   9     1.12     0.15     0.45 <
  -9   4   9    82.67    86.47     1.82 o
  -8   4   9    17.21    14.13     1.01 o
  -7   4   9   219.24   238.38     2.84 o
  -6   4   9  1880.04  1913.31     7.47 o
  -5   4   9  3616.78  3577.88     9.63 o
  -4   4   9   118.80   112.26     1.50 o
  -3   4   9   451.24   467.41     3.04 o
  -2   4   9   277.91   281.79     2.03 o
  -1   4   9    85.47    67.42     1.02 o
   0   4   9   168.28   155.24     1.56 o
   1   4   9    15.12    15.60     0.68 o
   2   4   9   598.12   620.44     3.93 o
   3   4   9   304.98   304.67     2.70 o
   4   4   9    48.13    70.68     1.48 o
   5   4   9    86.51    89.66     1.45 o
   6   4   9   538.06   526.80     3.43 o
   7   4   9    45.59    46.56     1.09 o
   8   4   9    72.62    62.78     1.33 o
  -9   5   9     8.53     9.79     0.82 o
  -8   5   9    23.25    21.92     0.91 o
  -7   5   9     1.07     0.47     0.61 <
  -6   5   9   678.45   664.65     4.62 o
  -5   5   9   161.88   159.08     2.32 o
  -4   5   9   192.55   198.02     2.13 o
  -3   5   9   336.68   319.79     2.52 o
  -2   5   9  1039.71  1016.57     4.13 o
  -1   5   9    95.50   105.81     1.50 o
   0   5   9     0.21     0.44     0.48 <
   1   5   9    10.88     9.87     0.72 o
   2   5   9     0.32    -1.20     0.73 <
   3   5   9   147.35   165.32     2.55 o
   4   5   9    31.40    31.22     1.14 o
   5   5   9    16.59    11.92     0.74 o
   6   5   9    32.29    27.85     0.91 o
   7   5   9     1.19     2.34     0.52 o
  -8   6   9   182.00   192.72     2.43 o
  -7   6   9    16.26    16.25     0.98 o
  -6   6   9   178.87   176.80     2.71 o
  -5   6   9    25.10    22.62     1.03 o
  -4   6   9   249.84   242.15     2.77 o
  -3   6   9    89.45    81.92     1.49 o
  -2   6   9    21.64    22.20     0.83 o
  -1   6   9     8.80     9.49     0.71 o
   0   6   9    52.06    50.51     1.39 o
   1   6   9    71.18    68.55     1.67 o
   2   6   9   358.39   338.23     3.67 o
   3   6   9    17.80    16.93     1.06 o
   4   6   9   526.53   503.92     4.08 o
   5   6   9   158.25   149.32     2.02 o
   6   6   9     0.16     0.61     0.52 <
   7   6   9     3.30     3.12     0.56 o
  -8   7   9    23.54    23.74     1.33 o
  -7   7   9     1.67     1.58     0.58 <
  -6   7   9    37.31    36.21     1.39 o
  -5   7   9     2.14     1.73     0.75 <
  -4   7   9    11.21    12.83     0.93 o
  -3   7   9   110.13    98.20     1.81 o
  -2   7   9     5.69     3.93     0.57 o
  -1   7   9     2.96     1.70     0.58 <
   0   7   9   191.37   186.46     2.67 o
   1   7   9    91.52    87.04     2.24 o
   2   7   9     0.44     0.83     0.72 <
   3   7   9     0.25     1.36     0.95 <
   4   7   9   231.70   225.26     3.13 o
   5   7   9   584.49   605.79     4.12 o
   6   7   9     3.17     3.54     0.62 o
  -7   8   9     0.76     0.49     0.65 <
  -6   8   9    10.46     9.99     0.81 o
  -5   8   9    34.57    33.36     1.40 o
  -4   8   9   337.08   363.24     4.22 o
  -3   8   9     6.33     5.29     0.74 o
  -2   8   9   165.15   148.35     2.02 o
  -1   8   9    42.81    41.04     1.22 o
   0   8   9   162.79   155.76     2.79 o
   1   8   9   125.18   116.76     2.26 o
   2   8   9   195.30   185.13     2.92 o
   3   8   9   355.83   358.56     4.37 o
   4   8   9   363.35   368.98     3.86 o
   5   8   9     4.89     4.38     0.68 o
  -5   9   9    19.67    16.84     0.88 o
  -4   9   9    51.06    46.43     1.37 o
  -3   9   9   201.77   174.42     2.54 o
  -2   9   9   222.93   212.57     3.08 o
  -1   9   9     7.45     4.02     0.64 o
   0   9   9     7.50    11.18     0.93 o
   1   9   9    66.08    58.70     1.57 o
   2   9   9     0.04    -0.76     0.53 <
   3   9   9     1.89     2.56     0.70 o
  -3  10   9    57.81    66.07     2.39 o
  -2  10   9    17.03    16.28     1.24 o
  -1  10   9    47.59    53.33     1.88 o
   0  10   9     9.91     9.92     0.80 o
   1  10   9   128.92   177.41     8.34 o
 -10   0  10     1.17     1.65     0.61 <
  -8   0  10  2539.83  2532.12    10.93 o
  -6   0  10   308.76   331.22     4.13 o
  -4   0  10   256.11   293.46     3.05 o
  -2   0  10   390.14   475.04     3.85 o
   0   0  10  1825.75  1982.28     7.52 o
   2   0  10   574.86   618.39     4.52 o
   4   0  10   381.29   347.51     4.32 o
   6   0  10     0.02     0.14     0.68 <
   8   0  10   653.95   641.30     4.49 o
 -10   1  10     0.33     0.71     0.37 <
  -9   1  10    53.40    50.00     1.15 o
  -8   1  10  1030.21  1096.60     5.47 o
  -7   1  10   132.10   149.38     2.21 o
  -6   1  10  1389.13  1394.48     6.72 o
  -5   1  10   189.12   203.98     2.14 o
  -4   1  10   122.02   128.05     1.48 o
  -3   1  10   512.21   516.27     2.98 o
  -2   1  10   780.27   877.66     3.56 o
  -1   1  10   377.53   384.54     2.14 o
   0   1  10   286.32   255.02     1.85 o
   1   1  10    40.70    42.33     0.95 o
   2   1  10    62.63    66.99     1.10 o
   3   1  10    10.64    11.27     0.60 o
   4   1  10   148.24   142.52     1.81 o
   5   1  10   249.01   242.73     2.47 o
   6   1  10   128.85   144.29     2.01 o
   7   1  10   298.06   289.11     2.83 o
   8   1  10     6.62     7.21     0.57 o
 -10   2  10   130.92   136.96     1.52 o
  -9   2  10    88.26    92.27     1.52 o
  -8   2  10   264.99   264.30     3.16 o
  -7   2  10    17.46    18.17     1.06 o
  -6   2  10  1444.32  1487.34     7.09 o
  -5   2  10   373.67   367.54     3.07 o
  -4   2  10    42.41    46.54     1.07 o
  -3   2  10   150.63   140.98     1.43 o
  -2   2  10    86.61    92.56     1.08 o
  -1   2  10     2.49     2.75     0.38 o
   0   2  10   569.22   594.97     2.82 o
   1   2  10   311.73   295.56     2.02 o
   2   2  10   131.41   128.68     1.57 o
   3   2  10    11.71    13.19     0.70 o
   4   2  10    55.28    55.19     1.28 o
   5   2  10    11.81    12.38     0.85 o
   6   2  10   109.26   116.64     1.86 o
   7   2  10    13.55    13.11     0.70 o
   8   2  10    17.77    13.84     0.65 o
 -10   3  10    34.87    37.92     1.14 o
  -9   3  10    81.79    85.21     1.51 o
  -8   3  10    16.23    15.42     0.99 o
  -7   3  10    15.27    14.48     0.95 o
  -6   3  10  1424.36  1456.94     6.51 o
  -5   3  10    67.42    71.00     1.41 o
  -4   3  10  4969.81  5016.59     9.80 o
  -3   3  10   169.17   194.71     1.76 o
  -2   3  10   187.36   190.10     1.73 o
  -1   3  10   152.63   144.09     1.62 o
   0   3  10   393.16   400.40     2.61 o
   1   3  10    61.02    72.82     1.15 o
   2   3  10    32.88    26.57     0.87 o
   3   3  10    93.25   107.60     1.72 o
   4   3  10   142.46   151.25     2.07 o
   5   3  10   157.88   161.97     2.14 o
   6   3  10   253.52   240.58     2.48 o
   7   3  10     1.06     2.33     0.47 o
   8   3  10     3.44     2.70     0.46 o
  -9   4  10    11.80    13.16     0.71 o
  -8   4  10   267.89   277.41     2.98 o
  -7   4  10    82.56    83.57     1.76 o
  -6   4  10    63.99    59.57     1.48 o
  -5   4  10     2.92     3.67     0.73 o
  -4   4  10   559.84   577.43     3.61 o
  -3   4  10   135.89   148.07     1.69 o
  -2   4  10     5.32     4.56     0.47 o
  -1   4  10     0.04     0.96     0.44 <
   0   4  10   336.18   351.61     2.55 o
   1   4  10     2.81     1.98     0.50 o
   2   4  10   355.97   388.55     3.42 o
   3   4  10   305.62   299.76     3.11 o
   4   4  10    50.97    45.68     1.27 o
   5   4  10   370.46   362.66     2.87 o
   6   4  10     8.89     7.09     0.64 o
   7   4  10    10.55    10.05     0.62 o
  -9   5  10     0.32    -0.12     0.39 <
  -8   5  10    48.46    54.69     1.81 o
  -7   5  10    16.02    16.54     1.05 o
  -6   5  10     4.35     4.98     0.79 o
  -5   5  10  1666.62  1737.21     7.25 o
  -4   5  10    91.46    92.67     1.66 o
  -3   5  10  1019.62  1034.14     4.51 o
  -2   5  10   583.88   597.22     3.40 o
  -1   5  10   957.95   965.62     4.41 o
   0   5  10   139.19   134.29     1.81 o
   1   5  10    20.71    19.37     0.91 o
   2   5  10    24.46    23.47     1.16 o
   3   5  10   211.76   204.99     3.18 o
   4   5  10   293.95   278.96     3.13 o
   5   5  10    13.27    11.99     0.74 o
   6   5  10    35.91    26.59     0.92 o
   7   5  10     6.76     5.24     0.52 o
  -8   6  10     6.33     5.76     0.77 o
  -7   6  10    52.09    48.51     1.31 o
  -6   6  10   192.01   195.02     2.80 o
  -5   6  10   167.68   167.80     2.52 o
  -4   6  10     0.02     1.16     0.59 <
  -3   6  10    70.86    65.94     1.37 o
  -2   6  10   777.54   804.24     4.46 o
  -1   6  10    18.82    22.27     0.87 o
   0   6  10   126.64   118.20     2.21 o
   1   6  10   155.19   143.59     2.38 o
   2   6  10   257.89   273.54     3.12 o
   3   6  10    46.65    39.72     1.35 o
   4   6  10   172.10   183.05     2.58 o
   5   6  10     8.87     9.58     0.74 o
   6   6  10     0.36    -0.22     0.49 <
  -7   7  10    62.80    60.03     1.65 o
  -6   7  10     1.02     0.65     0.68 <
  -5   7  10   139.36   137.70     2.43 o
  -4   7  10   351.60   378.62     3.82 o
  -3   7  10  1983.86  2046.35     8.34 o
  -2   7  10   475.47   474.44     3.72 o
  -1   7  10    54.11    50.93     1.29 o
   0   7  10    65.06    61.54     1.62 o
   1   7  10    39.14    38.41     1.50 o
   2   7  10    18.53    19.14     1.10 o
   3   7  10   133.29   135.49     2.48 o
   4   7  10    16.99    20.12     1.06 o
   5   7  10   315.70   301.24     3.47 o
  -6   8  10    31.99    34.92     1.14 o
  -5   8  10    13.27    14.70     0.95 o
  -4   8  10   109.13   116.57     2.18 o
  -3   8  10    72.21    76.16     1.51 o
  -2   8  10   214.84   212.56     2.48 o
  -1   8  10   475.51   477.89     3.92 o
   0   8  10    25.38    22.81     1.08 o
   1   8  10    20.20    17.58     1.08 o
   2   8  10    35.95    33.72     1.69 o
   3   8  10    54.15    49.43     1.73 o
   4   8  10   137.06   130.13     2.11 o
  -5   9  10   209.83   218.55     3.50 o
  -4   9  10    84.74   100.60     2.09 o
  -3   9  10    36.96    37.29     1.94 o
  -2   9  10   107.08   111.74     2.31 o
  -1   9  10   533.04   567.68     4.49 o
   0   9  10    55.08    58.66     1.55 o
   1   9  10    31.71    32.32     1.14 o
   2   9  10     1.02     0.80     0.76 <
   3   9  10   428.54   441.41     4.22 o
  -9   0  11    34.45    30.47     1.47 o
  -7   0  11   107.79    91.71     2.27 o
  -5   0  11   169.86   178.17     2.61 o
  -3   0  11    49.39    45.55     1.47 o
  -1   0  11  1143.80  1190.11     5.95 o
   1   0  11   764.21   788.41     5.57 o
   3   0  11   169.39   154.50     2.59 o
   5   0  11   838.76   809.93     6.35 o
   7   0  11   642.47   605.34     6.50 o
 -10   1  11     0.56     0.52     0.38 <
  -9   1  11   351.72   356.67     3.08 o
  -8   1  11    86.52    75.39     1.40 o
  -7   1  11   850.60   892.27     4.88 o
  -6   1  11  1018.31   940.29     5.42 o
  -5   1  11   285.03   284.15     2.52 o
  -4   1  11   142.49   154.35     1.84 o
  -3   1  11    20.23    20.22     0.75 o
  -2   1  11    74.51    63.72     1.12 o
  -1   1  11    17.02    16.96     0.60 o
   0   1  11   800.80   806.50     3.35 o
   1   1  11    69.53    70.34     1.26 o
   2   1  11   846.75   795.79     3.79 o
   3   1  11   318.92   317.40     2.56 o
   4   1  11   190.70   200.09     2.28 o
   5   1  11   100.54    98.08     1.64 o
   6   1  11   184.79   181.68     2.43 o
   7   1  11    19.25    19.52     0.77 o
   8   1  11   124.63   119.66     1.58 o
 -10   2  11     6.34     6.90     0.68 o
  -9   2  11    39.09    38.26     0.91 o
  -8   2  11   188.14   183.58     2.26 o
  -7   2  11    18.65    18.98     0.89 o
  -6   2  11   202.11   211.84     2.68 o
  -5   2  11     1.71     1.65     0.69 <
  -4   2  11   256.29   261.65     2.29 o
  -3   2  11   217.57   202.62     1.73 o
  -2   2  11    28.44    27.51     0.73 o
  -1   2  11   895.48   900.07     3.48 o
   0   2  11   873.36   799.03     3.67 o
   1   2  11   119.16   112.75     1.50 o
   2   2  11   238.83   247.05     2.39 o
   3   2  11   637.58   638.20     3.59 o
   4   2  11    54.84    60.56     1.28 o
   5   2  11    47.08    45.22     1.27 o
   6   2  11     7.40     6.10     0.70 o
   7   2  11   410.56   416.72     3.09 o
   8   2  11    99.35    94.35     2.06 o
  -9   3  11   260.26   273.05     2.53 o
  -8   3  11    47.52    48.81     1.26 o
  -7   3  11   371.49   370.97     3.46 o
  -6   3  11   778.99   815.19     4.95 o
  -5   3  11    96.24   100.68     1.84 o
  -4   3  11  1245.98  1234.98     5.41 o
  -3   3  11    11.05    11.76     0.65 o
  -2   3  11   105.12   102.69     1.37 o
  -1   3  11   453.40   430.83     2.78 o
   0   3  11   211.70   209.29     2.13 o
   1   3  11   346.89   331.16     2.48 o
   2   3  11     3.61     3.92     0.62 o
   3   3  11    69.85    68.96     1.41 o
   4   3  11   532.45   545.39     3.70 o
   5   3  11     0.00     1.20     0.54 <
   6   3  11    52.13    44.73     1.14 o
   7   3  11     8.20     7.68     0.52 o
  -9   4  11    13.31    12.76     0.67 o
  -8   4  11     2.93     3.67     0.77 o
  -7   4  11    74.50    75.32     2.02 o
  -6   4  11     9.82    10.02     0.84 o
  -5   4  11    45.36    46.81     1.30 o
  -4   4  11  3211.06  3399.75     8.90 o
  -3   4  11  1474.08  1486.06     4.98 o
  -2   4  11    16.92    21.24     0.73 o
  -1   4  11    38.18    41.76     0.95 o
   0   4  11   321.87   318.64     2.58 o
   1   4  11     8.18     8.02     0.66 o
   2   4  11    46.89    44.77     1.38 o
   3   4  11     8.17     8.38     0.96 o
   4   4  11    15.59    15.93     0.87 o
   5   4  11     7.29     7.72     0.63 o
   6   4  11    89.89    84.14     1.39 o
   7   4  11    12.08    10.67     0.57 o
  -8   5  11     3.17     2.98     0.67 o
  -7   5  11   121.22   124.47     2.13 o
  -6   5  11    87.76    90.61     1.98 o
  -5   5  11  1335.48  1401.50     6.12 o
  -4   5  11   592.85   595.50     3.88 o
  -3   5  11  1065.85  1093.16     4.64 o
  -2   5  11   275.98   276.79     2.30 o
  -1   5  11     5.13     5.85     0.60 o
   0   5  11    25.54    28.21     0.93 o
   1   5  11    52.74    49.92     1.38 o
   2   5  11    10.31     9.74     0.86 o
   3   5  11   705.49   729.17     5.58 o
   4   5  11   167.29   192.26     2.30 o
   5   5  11     1.34     3.67     0.58 o
   6   5  11     5.72     7.09     0.68 o
  -8   6  11    42.36    46.08     1.69 o
  -7   6  11     0.41     0.74     0.44 <
  -6   6  11    75.49    77.40     1.62 o
  -5   6  11   170.25   172.06     2.39 o
  -4   6  11   227.76   226.05     2.50 o
  -3   6  11   128.98   126.37     1.72 o
  -2   6  11   242.10   249.46     2.36 o
  -1   6  11    70.29    73.45     1.49 o
   0   6  11    28.12    30.16     1.27 o
   1   6  11   106.14    99.37     2.03 o
   2   6  11    66.60    62.19     1.55 o
   3   6  11     1.25     1.67     0.70 <
   4   6  11    47.01    40.92     1.26 o
   5   6  11    23.17    21.79     0.91 o
   6   6  11    14.52    14.26     1.06 o
  -7   7  11   517.01   560.84     6.03 o
  -6   7  11    48.20    47.96     1.50 o
  -5   7  11    72.92    83.98     1.87 o
  -4   7  11    40.44    37.99     1.24 o
  -3   7  11    38.02    38.21     1.07 o
  -2   7  11   938.76  1000.98     5.11 o
  -1   7  11    23.58    22.69     1.00 o
   0   7  11     3.74     3.45     0.68 o
   1   7  11    25.98    24.68     1.16 o
   2   7  11   104.23   114.70     2.01 o
   3   7  11     4.67     4.14     0.83 o
   4   7  11     4.40     5.11     0.74 o
   5   7  11   126.15   134.43     2.60 o
  -6   8  11   159.17   180.93     3.04 o
  -5   8  11     9.65     9.60     0.65 o
  -4   8  11    19.07    23.28     1.01 o
  -3   8  11   498.82   550.37     4.64 o
  -2   8  11   241.81   218.22     2.59 o
  -1   8  11   175.43   172.89     2.45 o
   0   8  11    38.83    32.65     1.37 o
   1   8  11     5.35     4.95     0.82 o
   2   8  11   143.66   156.70     2.98 o
   3   8  11     1.71     1.44     0.67 <
  -4   9  11   317.66   325.32     5.77 o
  -3   9  11     4.28     3.93     0.78 o
  -2   9  11    15.02    13.34     1.03 o
  -1   9  11     2.13     2.19     0.77 <
   0   9  11     0.58     1.05     0.51 <
   1   9  11   103.50   110.69     2.24 o
   2   9  11    63.29    64.52     3.28 o
 -10   0  12   156.26   166.15     3.78 o
  -8   0  12    25.91    22.34     1.36 o
  -6   0  12   594.91   550.46     5.88 o
  -4   0  12   720.23   778.78     6.15 o
  -2   0  12   530.41   527.45     4.56 o
   0   0  12   372.61   377.59     3.76 o
   2   0  12  1761.07  1716.13     8.47 o
   4   0  12   117.44   124.03     2.62 o
   6   0  12   817.77   779.86     6.58 o
  -9   1  12     6.40     7.92     0.65 o
  -8   1  12     0.17     0.61     0.50 <
  -7   1  12    65.43    52.13     1.37 o
  -6   1  12     5.76     6.14     0.71 o
  -5   1  12   396.76   370.38     3.12 o
  -4   1  12     2.47     4.04     0.59 o
  -3   1  12    32.75    35.81     0.89 o
  -2   1  12    83.93    70.34     1.31 o
  -1   1  12   701.57   724.44     3.54 o
   0   1  12   228.53   249.77     2.09 o
   1   1  12    15.53    19.05     0.77 o
   2   1  12  2639.49  2673.27     7.52 o
   3   1  12   446.57   476.33     3.20 o
   4   1  12  1167.50  1178.04     5.45 o
   5   1  12    31.83    29.83     0.96 o
   6   1  12    13.63     9.82     0.69 o
   7   1  12   130.96   119.53     1.63 o
  -9   2  12     7.88     6.50     0.64 o
  -8   2  12   115.75   115.50     2.03 o
  -7   2  12     2.51     1.14     0.68 <
  -6   2  12   927.48   950.14     6.02 o
  -5   2  12   892.42   922.34     5.33 o
  -4   2  12   728.35   769.97     4.15 o
  -3   2  12    26.61    24.12     0.76 o
  -2   2  12   118.10   115.11     1.50 o
  -1   2  12   740.13   707.86     3.50 o
   0   2  12   367.29   351.31     2.79 o
   1   2  12   660.94   654.67     3.96 o
   2   2  12   133.90   137.92     1.75 o
   3   2  12    60.72    60.42     1.27 o
   4   2  12     2.28     3.70     0.59 o
   5   2  12   150.86   165.61     2.18 o
   6   2  12    77.68    77.44     1.46 o
   7   2  12     6.03     6.17     0.46 o
  -9   3  12    59.31    49.02     1.19 o
  -8   3  12    18.30    17.26     0.97 o
  -7   3  12     5.26     7.04     0.94 o
  -6   3  12    81.29    81.77     1.86 o
  -5   3  12     2.89     2.62     0.70 o
  -4   3  12   218.99   215.12     2.22 o
  -3   3  12   182.74   190.16     1.86 o
  -2   3  12     1.04     0.95     0.54 <
  -1   3  12     2.71     4.48     0.58 o
   0   3  12  1983.42  1990.27     6.03 o
   1   3  12  1263.40  1284.00     5.32 o
   2   3  12   426.34   445.88     3.64 o
   3   3  12    19.43    18.52     0.91 o
   4   3  12   342.20   350.75     3.27 o
   5   3  12     3.20     3.49     0.51 o
   6   3  12    31.53    26.81     0.84 o
   7   3  12    65.86    60.58     1.40 o
  -9   4  12    26.61    34.63     1.37 o
  -8   4  12    11.15    12.31     0.91 o
  -7   4  12    40.28    40.50     1.40 o
  -6   4  12    89.30    91.83     1.91 o
  -5   4  12   127.77   117.45     1.83 o
  -4   4  12  1988.55  2087.90     7.07 o
  -3   4  12   744.91   760.67     3.69 o
  -2   4  12   417.16   427.52     2.80 o
  -1   4  12  1391.17  1434.46     5.17 o
   0   4  12   405.82   407.71     2.79 o
   1   4  12     2.04     2.39     0.62 o
   2   4  12    13.33    13.82     0.94 o
   3   4  12    35.63    36.19     1.25 o
   4   4  12    24.40    21.92     0.93 o
   5   4  12    70.24    75.73     1.47 o
   6   4  12     2.34     2.74     0.48 o
  -8   5  12    55.56    47.76     1.35 o
  -7   5  12    46.79    49.17     1.25 o
  -6   5  12    63.03    64.20     1.51 o
  -5   5  12     9.29     8.87     0.76 o
  -4   5  12   649.99   689.18     3.91 o
  -3   5  12   156.89   154.26     1.78 o
  -2   5  12  1032.36  1086.92     4.60 o
  -1   5  12   381.28   397.68     2.88 o
   0   5  12   206.30   206.40     2.18 o
   1   5  12   186.55   191.46     2.47 o
   2   5  12   319.72   340.45     3.65 o
   3   5  12   130.24   133.28     2.47 o
   4   5  12     3.19     2.28     0.56 o
   5   5  12   133.68   130.58     1.94 o
   6   5  12     1.39     0.70     0.58 <
  -7   6  12     2.64     3.58     0.62 o
  -6   6  12    51.44    48.07     1.28 o
  -5   6  12    47.94    46.68     1.29 o
  -4   6  12   115.58   116.62     1.83 o
  -3   6  12     5.46     7.83     0.69 o
  -2   6  12   274.05   295.83     2.73 o
  -1   6  12    16.68    15.32     0.85 o
   0   6  12     8.87     9.34     0.85 o
   1   6  12     8.01     7.80     0.82 o
   2   6  12    51.30    50.37     1.42 o
   3   6  12    64.65    61.39     1.47 o
   4   6  12    12.54    10.80     0.70 o
   5   6  12   216.18   210.70     2.47 o
  -6   7  12    83.24    97.17     1.90 o
  -5   7  12    23.27    26.56     0.98 o
  -4   7  12     0.49     0.83     0.60 <
  -3   7  12   355.32   376.25     3.12 o
  -2   7  12    78.14    94.32     1.51 o
  -1   7  12   697.33   739.32     4.53 o
   0   7  12   864.38   901.74     4.87 o
   1   7  12    47.57    51.37     1.41 o
   2   7  12    52.20    59.05     1.60 o
   3   7  12   232.71   222.83     2.47 o
   4   7  12    50.51    54.24     1.51 o
  -5   8  12    30.47    37.38     1.42 o
  -4   8  12    66.19    68.50     1.56 o
  -3   8  12    11.26    12.67     0.82 o
  -2   8  12     2.38     2.46     0.65 o
  -1   8  12     4.04     2.63     0.77 o
   0   8  12   152.49   167.63     2.66 o
   1   8  12    61.97    68.64     1.73 o
   2   8  12     0.18     0.53     0.74 <
   3   8  12     0.77     1.88     0.69 <
  -2   9  12     1.25     3.73     1.34 <
  -1   9  12     0.01     1.38     0.97 <
   0   9  12   284.76   282.60     5.84 o
  -9   0  13   101.87   100.18     2.31 o
  -7   0  13  1447.70  1440.71    10.61 o
  -5   0  13   829.00   793.07     6.39 o
  -3   0  13   146.12   163.26     2.92 o
  -1   0  13    17.62    18.47     0.90 o
   1   0  13   181.15   199.12     2.97 o
   3   0  13     3.80     2.96     0.67 o
   5   0  13   163.38   163.72     2.93 o
   7   0  13    26.45    21.94     1.31 o
  -9   1  13    31.33    26.08     0.90 o
  -8   1  13    72.33    77.05     1.54 o
  -7   1  13   121.36   112.89     2.14 o
  -6   1  13   234.97   232.28     2.92 o
  -5   1  13     3.30     1.65     0.50 o
  -4   1  13   412.40   373.32     2.70 o
  -3   1  13    54.14    58.65     1.21 o
  -2   1  13    96.66    94.52     1.56 o
  -1   1  13    83.75    77.02     1.25 o
   0   1  13   593.15   604.89     3.42 o
   1   1  13   839.90   830.30     4.32 o
   2   1  13     0.37     0.68     0.48 <
   3   1  13   906.33   910.16     4.94 o
   4   1  13    88.49    89.78     1.53 o
   5   1  13     2.77     3.53     0.51 o
   6   1  13    10.65     7.99     0.54 o
   7   1  13     0.17     0.90     0.45 <
  -9   2  13     1.73     3.31     0.47 o
  -8   2  13     0.78     1.08     0.47 <
  -7   2  13     0.01     0.39     0.58 <
  -6   2  13   151.23   147.17     2.16 o
  -5   2  13   320.67   339.61     3.19 o
  -4   2  13    82.69    87.79     1.48 o
  -3   2  13    45.21    44.19     1.07 o
  -2   2  13   347.90   332.12     2.60 o
  -1   2  13   490.09   483.34     3.39 o
   0   2  13     0.92     1.18     0.54 <
   1   2  13     2.28     3.43     0.60 o
   2   2  13    80.65    84.32     1.40 o
   3   2  13   120.31   112.79     1.85 o
   4   2  13    51.90    54.94     1.44 o
   5   2  13     5.85    10.01     0.67 o
   6   2  13     2.59     3.83     0.46 o
  -9   3  13     6.36    11.88     0.75 o
  -8   3  13    28.98    26.75     0.83 o
  -7   3  13    11.51     9.60     0.84 o
  -6   3  13   432.03   430.70     4.09 o
  -5   3  13     1.70     1.69     0.70 <
  -4   3  13    28.48    28.32     1.01 o
  -3   3  13  1041.89  1060.27     4.70 o
  -2   3  13   158.79   169.63     1.84 o
  -1   3  13   379.23   372.81     2.71 o
   0   3  13     0.57     0.94     0.54 <
   1   3  13   542.40   552.39     3.65 o
   2   3  13    32.57    37.60     1.07 o
   3   3  13     0.14     0.51     0.62 <
   4   3  13   177.01   185.80     2.26 o
   5   3  13    13.78    14.08     0.70 o
   6   3  13     0.01     1.37     0.37 o
  -8   4  13    10.67     8.13     0.57 o
  -7   4  13    90.99    96.78     1.88 o
  -6   4  13    16.79    16.18     0.99 o
  -5   4  13    28.84    26.50     1.06 o
  -4   4  13    44.24    43.52     1.33 o
  -3   4  13   259.51   255.90     2.30 o
  -2   4  13   297.97   316.70     2.54 o
  -1   4  13    29.75    30.91     0.96 o
   0   4  13     7.53     9.00     0.65 o
   1   4  13  1159.65  1182.37     5.27 o
   2   4  13   258.40   256.40     2.82 o
   3   4  13   142.45   143.45     2.05 o
   4   4  13   135.05   132.40     1.88 o
   5   4  13    11.11     9.31     0.68 o
   6   4  13   223.33   234.99     3.29 o
  -8   5  13    36.93    37.52     1.27 o
  -7   5  13    28.41    28.57     1.00 o
  -6   5  13    14.41    14.90     0.86 o
  -5   5  13    51.72    59.04     1.33 o
  -4   5  13    67.22    60.25     1.33 o
  -3   5  13   624.52   644.04     3.57 o
  -2   5  13   987.17  1045.89     4.49 o
  -1   5  13   445.15   458.86     3.12 o
   0   5  13   340.47   357.33     2.85 o
   1   5  13    42.75    41.54     1.24 o
   2   5  13     9.36    10.68     0.87 o
   3   5  13     6.74     6.35     0.69 o
   4   5  13    35.93    32.83     0.98 o
   5   5  13    67.42    67.84     1.51 o
  -7   6  13    30.78    30.89     1.22 o
  -6   6  13    41.00    43.16     1.39 o
  -5   6  13    19.59    18.82     1.05 o
  -4   6  13   147.44   151.56     1.96 o
  -3   6  13   227.38   252.86     2.37 o
  -2   6  13   507.36   542.27     3.35 o
  -1   6  13   301.20   304.82     2.92 o
   0   6  13   150.72   165.30     2.31 o
   1   6  13    22.77    21.98     1.07 o
   2   6  13   164.11   157.05     2.10 o
   3   6  13     5.93     5.34     0.60 o
   4   6  13    44.57    44.06     1.27 o
  -6   7  13    10.47    13.17     1.04 o
  -5   7  13    92.99    87.23     1.68 o
  -4   7  13    67.06    71.90     1.51 o
  -3   7  13    15.50    16.93     0.91 o
  -2   7  13   265.40   282.27     2.45 o
  -1   7  13    71.62    69.98     1.37 o
   0   7  13    14.81    15.07     0.87 o
   1   7  13    25.53    24.66     1.03 o
   2   7  13    19.13    20.92     0.96 o
   3   7  13    14.63    14.80     1.00 o
  -4   8  13   101.49   129.36     2.91 o
  -3   8  13    70.66    76.88     1.82 o
  -2   8  13    31.75    30.06     1.51 o
  -1   8  13   177.14   178.78     2.64 o
   0   8  13     2.31     4.70     0.86 o
   1   8  13     4.55     6.95     1.24 o
  -8   0  14    89.91   112.44     2.31 o
  -6   0  14    25.30    14.00     1.32 o
  -4   0  14   264.11   235.56     3.47 o
  -2   0  14    98.93   107.99     2.39 o
   0   0  14   190.02   196.52     2.96 o
   2   0  14  1893.63  1911.51     8.91 o
   4   0  14     1.18    -0.58     0.72 <
   6   0  14     2.71     3.36     0.68 o
  -9   1  14    49.90    54.10     1.41 o
  -8   1  14     3.93     4.01     0.50 o
  -7   1  14   138.01   143.16     1.99 o
  -6   1  14     0.13     1.05     0.57 <
  -5   1  14   198.39   198.97     2.09 o
  -4   1  14   321.02   286.70     2.50 o
  -3   1  14     0.72     0.68     0.47 <
  -2   1  14   197.28   181.30     1.98 o
  -1   1  14    13.24    14.40     0.68 o
   0   1  14   239.90   251.09     2.43 o
   1   1  14     0.18     0.57     0.44 <
   2   1  14    21.83    21.21     0.86 o
   3   1  14   247.81   250.74     2.52 o
   4   1  14    91.31    97.79     1.54 o
   5   1  14     0.02     0.58     0.46 <
   6   1  14    34.75    37.00     1.00 o
  -8   2  14    60.98    59.52     1.29 o
  -7   2  14    52.70    51.97     1.28 o
  -6   2  14    81.10    77.64     1.56 o
  -5   2  14   166.46   186.13     2.29 o
  -4   2  14    42.67    50.14     1.14 o
  -3   2  14   252.57   248.78     2.27 o
  -2   2  14    67.26    60.77     1.29 o
  -1   2  14     3.92     4.48     0.60 o
   0   2  14   103.56    97.38     1.73 o
   1   2  14    16.64    14.74     0.77 o
   2   2  14    89.67    84.24     1.50 o
   3   2  14    91.31    87.38     1.60 o
   4   2  14   346.57   387.04     3.25 o
   5   2  14   112.97   113.00     1.77 o
   6   2  14    21.61    19.84     0.96 o
  -8   3  14    27.63    29.69     0.83 o
  -7   3  14     2.13     3.10     0.50 o
  -6   3  14     8.29     6.06     0.59 o
  -5   3  14   202.46   189.30     2.23 o
  -4   3  14   168.44   179.02     2.15 o
  -3   3  14   626.09   679.68     4.06 o
  -2   3  14  1422.94  1495.61     6.02 o
  -1   3  14   225.65   234.43     2.53 o
   0   3  14    34.40    34.87     1.11 o
   1   3  14   233.68   223.17     2.32 o
   2   3  14    48.97    48.91     1.15 o
   3   3  14     5.74     6.05     0.66 o
   4   3  14   365.78   359.81     3.26 o
   5   3  14   513.06   507.74     3.50 o
  -8   4  14    20.37    26.90     1.19 o
  -7   4  14    49.54    55.46     1.29 o
  -6   4  14    31.64    26.05     1.04 o
  -5   4  14    40.61    41.57     1.21 o
  -4   4  14    49.04    52.06     1.28 o
  -3   4  14    45.36    49.51     1.23 o
  -2   4  14   387.22   381.45     2.86 o
  -1   4  14    89.90    88.42     1.40 o
   0   4  14   220.59   220.47     2.23 o
   1   4  14     6.20     6.76     0.77 o
   2   4  14     4.94     4.10     0.68 o
   3   4  14    10.77    12.24     0.80 o
   4   4  14    15.44    14.98     0.69 o
   5   4  14   213.88   206.68     2.90 o
  -7   5  14    52.51    44.28     1.14 o
  -6   5  14    50.98    53.72     1.27 o
  -5   5  14    23.24    26.14     0.88 o
  -4   5  14     0.12    -0.09     0.62 <
  -3   5  14     0.58     1.49     0.65 <
  -2   5  14   972.39  1015.93     4.64 o
  -1   5  14   615.57   641.94     3.73 o
   0   5  14     2.32     2.11     0.62 o
   1   5  14   154.35   159.78     1.99 o
   2   5  14    62.97    61.79     1.35 o
   3   5  14    98.90    93.99     1.67 o
   4   5  14     0.11     0.59     0.39 <
  -6   6  14     1.17     1.62     0.62 <
  -5   6  14    57.01    66.15     1.39 o
  -4   6  14     8.87     7.22     0.67 o
  -3   6  14     1.04     1.28     0.62 <
  -2   6  14   137.44   143.72     1.82 o
  -1   6  14     0.00     1.50     0.66 <
   0   6  14    15.91    14.00     0.92 o
   1   6  14   102.73    98.89     1.90 o
   2   6  14     0.00     0.70     0.43 <
   3   6  14     1.98     1.19     0.41 <
  -5   7  14    60.58    73.46     1.96 o
  -4   7  14     9.52    10.84     0.75 o
  -3   7  14   192.57   196.29     2.40 o
  -2   7  14   123.05   126.32     1.99 o
  -1   7  14     8.54     7.89     0.71 o
   0   7  14    60.85    62.37     1.53 o
   1   7  14   225.12   234.81     2.73 o
   2   7  14     1.16     2.04     0.65 o
  -7   0  15    40.90    53.28     1.76 o
  -5   0  15    29.36    29.40     1.36 o
  -3   0  15   162.55   144.27     2.77 o
  -1   0  15   116.33    89.00     2.31 o
   1   0  15   212.63   213.62     2.79 o
   3   0  15   565.45   614.83     5.49 o
   5   0  15   154.15   152.48     2.70 o
  -8   1  15     5.15     6.29     0.51 o
  -7   1  15    35.74    49.69     1.23 o
  -6   1  15    10.23     5.73     0.67 o
  -5   1  15   180.06   156.32     2.11 o
  -4   1  15   960.84   886.83     4.51 o
  -3   1  15   501.22   404.39     3.03 o
  -2   1  15   211.50   238.86     2.30 o
  -1   1  15    15.31    10.34     0.62 o
   0   1  15     0.82     1.71     0.58 <
   1   1  15    54.93    62.09     1.26 o
   2   1  15     8.66     9.54     0.64 o
   3   1  15     0.04     1.14     0.55 <
   4   1  15   322.63   309.56     2.78 o
   5   1  15    12.96    12.19     0.77 o
  -8   2  15     8.24     7.86     0.57 o
  -7   2  15    22.28    17.25     0.82 o
  -6   2  15     0.73     0.03     0.48 <
  -5   2  15     5.08     7.86     0.62 o
  -4   2  15     0.28     0.98     0.52 <
  -3   2  15    34.19    42.14     1.07 o
  -2   2  15    24.22    18.25     0.88 o
  -1   2  15    51.94    57.98     1.33 o
   0   2  15     0.54     1.82     0.57 o
   1   2  15   747.56   749.24     4.30 o
   2   2  15   175.33   171.85     2.00 o
   3   2  15    38.15    37.82     1.09 o
   4   2  15     0.07     1.47     0.53 <
   5   2  15    67.44    65.37     1.36 o
  -7   3  15     4.15     3.31     0.45 o
  -6   3  15     4.01     2.45     0.45 o
  -5   3  15   211.05   196.52     2.26 o
  -4   3  15   113.01   136.62     1.77 o
  -3   3  15     0.43     0.83     0.57 <
  -2   3  15  1244.45  1260.63     5.58 o
  -1   3  15    86.25    80.12     1.60 o
   0   3  15   214.76   212.51     2.32 o
   1   3  15    20.21    20.63     0.87 o
   2   3  15     0.58    -0.11     0.56 <
   3   3  15   186.71   191.75     2.44 o
   4   3  15     0.99     2.58     0.40 o
   5   3  15     9.41     9.93     0.76 o
  -7   4  15     0.67     1.08     0.43 <
  -6   4  15     6.59     4.12     0.43 o
  -5   4  15    10.65     7.91     0.59 o
  -4   4  15    89.67    89.21     1.58 o
  -3   4  15     3.55     4.29     0.64 o
  -2   4  15   413.77   443.86     3.55 o
  -1   4  15   254.41   269.55     2.61 o
   0   4  15   956.89  1000.94     5.16 o
   1   4  15    91.89    95.40     1.61 o
   2   4  15     1.38     2.68     0.56 o
   3   4  15   139.68   152.72     2.04 o
   4   4  15    58.52    60.19     1.36 o
  -6   5  15     9.84    11.91     0.69 o
  -5   5  15    18.29    16.99     0.69 o
  -4   5  15     3.57     4.13     0.73 o
  -3   5  15   435.06   435.00     3.48 o
  -2   5  15    22.81    25.65     0.98 o
  -1   5  15   351.44   362.09     3.04 o
   0   5  15   528.18   536.43     4.19 o
   1   5  15   154.06   159.56     2.26 o
   2   5  15   184.71   192.81     1.95 o
   3   5  15     4.41     3.69     0.42 o
  -5   6  15    14.89    16.28     0.96 o
  -4   6  15     4.96     5.81     0.58 o
  -3   6  15    42.45    39.66     1.14 o
  -2   6  15    28.60    32.66     1.12 o
  -1   6  15     0.06     0.82     0.68 <
   0   6  15     0.35     1.09     0.44 <
   1   6  15    37.86    38.65     1.08 o
   2   6  15   179.66   210.09     2.48 o
  -3   7  15    34.13    41.16     1.59 o
  -2   7  15   209.30   203.77     3.29 o
  -1   7  15    83.55    83.37     2.57 o
   0   7  15    12.46    16.06     0.83 o
  -6   0  16     0.06     1.68     0.75 <
  -4   0  16     0.85     0.26     0.62 <
  -2   0  16   311.66   254.01     3.45 o
   0   0  16   232.65   234.94     3.02 o
   2   0  16   302.29   313.15     3.96 o
   4   0  16     1.45     1.41     0.55 <
  -7   1  16     3.71     3.01     0.49 o
  -6   1  16    12.90     7.18     0.68 o
  -5   1  16   506.91   492.52     3.47 o
  -4   1  16   299.44   267.46     2.39 o
  -3   1  16     3.65     1.65     0.43 o
  -2   1  16    55.02    50.77     1.07 o
  -1   1  16     5.16     5.04     0.56 o
   0   1  16    20.52    17.14     0.81 o
   1   1  16     9.38     9.94     0.63 o
   2   1  16     4.78     4.23     0.49 o
   3   1  16   254.17   262.77     2.46 o
   4   1  16   134.20   143.24     2.05 o
  -7   2  16    15.60    14.95     0.76 o
  -6   2  16    51.53    52.52     1.25 o
  -5   2  16    25.30    27.59     1.13 o
  -4   2  16     5.10    11.67     0.70 o
  -3   2  16    14.40    13.16     0.65 o
  -2   2  16     8.17     6.89     0.61 o
  -1   2  16   568.86   543.41     3.71 o
   0   2  16   364.22   389.19     2.82 o
   1   2  16    35.29    36.93     0.95 o
   2   2  16    89.36    99.00     1.80 o
   3   2  16     0.35     1.09     0.44 <
   4   2  16    22.50    20.45     0.84 o
  -7   3  16    28.99    24.20     1.16 o
  -6   3  16   105.74    94.26     1.36 o
  -5   3  16     0.91     1.21     0.39 o
  -4   3  16     3.81     2.70     0.50 o
  -3   3  16    21.34    23.97     0.87 o
  -2   3  16     4.31     3.91     0.58 o
  -1   3  16     7.61     5.68     0.61 o
   0   3  16     6.70     5.95     0.56 o
   1   3  16   140.01   149.14     1.85 o
   2   3  16    31.47    30.61     1.03 o
   3   3  16     2.67     5.24     0.54 o
   4   3  16   325.78   338.26     3.89 o
  -6   4  16    22.02    17.13     0.76 o
  -5   4  16    11.70    13.40     0.68 o
  -4   4  16    29.36    31.66     1.01 o
  -3   4  16     0.32     0.22     0.55 <
  -2   4  16   276.67   286.71     2.75 o
  -1   4  16   499.05   527.04     3.43 o
   0   4  16   164.10   170.79     2.12 o
   1   4  16    17.98    19.28     0.84 o
   2   4  16    21.66    24.58     0.83 o
   3   4  16     5.17     5.39     0.50 o
  -5   5  16   101.52   104.36     1.84 o
  -4   5  16     3.26     3.22     0.53 o
  -3   5  16    37.61    37.52     1.15 o
  -2   5  16     0.07     0.85     0.51 <
  -1   5  16    26.01    24.96     0.98 o
   0   5  16    44.27    44.99     1.22 o
   1   5  16     4.49     4.52     0.50 o
   2   5  16   137.52   155.46     2.19 o
  -4   6  16    26.86    31.57     1.85 o
  -3   6  16     2.66     2.22     0.53 o
  -2   6  16     1.07     2.26     0.74 o
  -1   6  16   558.88   577.32     4.82 o
   0   6  16     4.27     4.70     0.51 o
  -7   0  17    13.26    18.60     1.34 o
  -5   0  17     5.71     7.08     0.68 o
  -3   0  17  1113.99  1093.18     6.88 o
  -1   0  17    24.10    26.45     1.06 o
   1   0  17   104.51   111.49     2.54 o
   3   0  17   136.50   126.33     2.50 o
  -6   1  17    22.11    27.66     0.93 o
  -5   1  17    36.53    44.30     1.01 o
  -4   1  17     6.64     6.71     0.52 o
  -3   1  17     2.54     3.81     0.44 o
  -2   1  17    11.32    12.78     0.66 o
  -1   1  17    50.07    53.46     1.12 o
   0   1  17    47.13    55.57     1.00 o
   1   1  17    55.93    63.70     1.16 o
   2   1  17   181.11   174.76     2.33 o
   3   1  17   191.12   194.37     2.02 o
  -6   2  17     0.39     0.25     0.35 <
  -5   2  17    35.64    35.38     1.00 o
  -4   2  17     0.01     0.59     0.38 <
  -3   2  17    68.44    71.65     1.31 o
  -2   2  17     5.26     2.87     0.47 o
  -1   2  17    28.08    19.27     0.72 o
   0   2  17     0.25     0.40     0.39 <
   1   2  17     8.11     7.45     0.49 o
   2   2  17     0.53     0.99     0.43 <
   3   2  17     4.58     3.82     0.52 o
  -6   3  17   109.82   116.19     2.34 o
  -5   3  17    94.87   106.21     1.85 o
  -4   3  17     0.00     0.35     0.40 <
  -3   3  17    33.89    43.68     1.09 o
  -2   3  17    38.91    40.98     1.03 o
  -1   3  17   137.41   130.19     1.70 o
   0   3  17   332.73   335.59     2.45 o
   1   3  17   236.68   225.60     2.15 o
   2   3  17    13.28    10.15     0.61 o
  -5   4  17    58.60    58.06     1.52 o
  -4   4  17    18.93    20.74     0.80 o
  -3   4  17     2.44     3.98     0.58 o
  -2   4  17   167.39   171.56     2.15 o
  -1   4  17    44.76    50.31     1.31 o
   0   4  17   195.49   193.56     2.01 o
   1   4  17    78.15    83.92     1.39 o
   2   4  17     0.03     0.09     0.42 <
  -4   5  17    10.41    16.87     1.82 o
  -3   5  17    19.08    27.36     1.08 o
  -2   5  17     0.08     0.06     0.46 <
  -1   5  17   276.73   283.09     2.83 o
   0   5  17   428.85   439.76     4.35 o
  -4   0  18    20.85    28.97     1.24 o
  -2   0  18   108.83   119.75     2.26 o
   0   0  18     8.89    10.54     0.81 o
   2   0  18    69.46    69.15     2.13 o
  -5   1  18     3.02     3.22     0.41 o
  -4   1  18     5.95     5.02     0.46 o
  -3   1  18    98.13    86.68     1.35 o
  -2   1  18    31.91    37.85     0.97 o
  -1   1  18    26.48    33.00     0.82 o
   0   1  18    45.79    48.90     0.95 o
   1   1  18     6.62     5.83     0.47 o
   2   1  18     8.31     6.89     0.76 o
  -5   2  18    14.78    14.66     0.70 o
  -4   2  18     3.65     1.65     0.42 o
  -3   2  18   131.70   140.89     1.84 o
  -2   2  18    85.42    73.13     1.38 o
  -1   2  18    71.36    84.57     1.29 o
   0   2  18    71.74    72.43     1.11 o
   1   2  18     4.09     2.37     0.55 o
  -4   3  18    10.09    10.73     0.67 o
  -3   3  18    41.17    41.50     1.07 o
  -2   3  18    61.52    57.14     1.09 o
  -1   3  18   650.25   699.86     3.73 o
   0   3  18   410.25   447.62     3.04 o
   1   3  18   259.45   278.07     3.58 o
  -3   4  18     1.25     1.01     0.54 <
  -2   4  18    50.54    61.11     1.54 o
  -1   4  18    17.45    15.21     0.91 o
  -3   0  19   145.70   128.37     2.95 o
  -1   0  19     4.74     8.45     0.83 o
  -3   1  19    16.76    15.27     0.86 o
  -2   1  19    59.26    60.40     1.32 o
  -1   1  19     5.32     9.50     0.62 o
   0   1  19    31.28    43.34     1.63 o
  -2   2  19    40.83    46.78     1.36 o
  -1   2  19    21.23    16.98     1.16 o
